# Supplementary material for: Tetra­aqua­bis(3-fluoro­pyridine-4-carboxyl­ato-κN)zinc(II) dihydrate
Source: Acta Crystallogr Sect E Struct Rep Online. 2010 Feb 3;66(Pt 3):m244–5. doi: 10.1107/S1600536810003284 (PMC2983599; doi:10.1107/S1600536810003284)
Supplement: Supplementary file 1 [file e-66-0m244-sup1.cif]

##############################################################################
###                                                                        ###
###        Electronic paper (Acta Crystallographica Section E)             ###
###                                                                        ###
##############################################################################
#                                                                            #
# This CIF contains the data in a paper accepted for publication in Acta     #
# Crystallographica Section E. It conforms to the requirements of Notes      #
# for Authors for Section E, and has been peer reviewed under the auspices   #
# of the IUCr Commission on Journals.                                        #
#                                                                            #
# Full details of the Crystallographic Information File format               #
# are given in the paper "The Crystallographic Information File (CIF):       #
# a New Standard Archive File for Crystallography" by S. R. Hall, F. H.      #
# Allen and I. D. Brown [Acta Cryst. (1991), A47, 655-685].                  #
#                                                                            #
# The current version of the core CIF dictionary is obtainable from          #
# ftp://ftp.iucr.org/pub/cif_core.dic. The current version number is 2.4.    #
#                                                                            #
# Software is freely available for graphical display of the structure(s) in  #
# this CIF.  For information consult the CIF home page http://www.iucr.org/  #
# cif/home.html                                                              #
#                                                                            #
# This file may be used for bona fide research purposes within the           #
# scientific community so long as proper attribution is given to the journal # 
# article from which it was obtained.                                        #
#                                                                            #
##############################################################################
                                             
data_global
_audit_creation_method     SHELXL-97
_journal_date_recd_electronic     2009-12-01
_journal_date_accepted     2010-01-26
_journal_name_full     'Acta Crystallographica, Section E'
_journal_year     2010
_journal_volume     66
_journal_issue      3
_journal_page_first     m244
_journal_page_last     m245
_journal_paper_category     QM
_journal_coeditor_code     JJ2018
_publ_contact_author_name     'Professor LeRoy Peterson, Jr.'
_publ_contact_author_address
;
Chemistry Department
Francis Marion University
Florence, South Carolina, 29502
USA
;
_publ_contact_author_email     lpeterson@fmarion.edu
_publ_contact_author_fax     '843 661 4616'
_publ_contact_author_phone     '843 661 1454'
_publ_section_title
;
Tetraaquabis(3-fluoropyridine-4-carboxylato-\k<i>N</i>)zinc(II) dihydrate
;
loop_
    _publ_author_name
    _publ_author_address
    'Fleming, Jonetha'
;
Chemistry Department
Francis Marion University
Florence, South Carolina 29502
USA
;
    'Kelley, Jennifer'
;
Chemistry Department
Francis Marion University
Florence, South Carolina 29502
USA
;
    'Peterson Jr, LeRoy'
;
Chemistry Department
Francis Marion University
Florence, South Carolina 29502
USA
;
    'Smith, Mark D.'
;
Department of Chemistry and Biochemistry
University of South Carolina
Columbia, South Carolina 29208
USA
;
    'Loye, Hans-Conrad zur'
;
Department of Chemistry and Biochemistry
University of South Carolina
Columbia, South Carolina 29208
USA
;
data_I
_chemical_name_systematic
;
Tetraaquabis(3-fluoropyridine-4-carboxylato-\k<i>N</i>)zinc(II) dihydrate
;
_chemical_name_common     ?
_chemical_formula_moiety     'C12 H14 F2 N2 O8 Zn, 2(H2 O)'
_chemical_formula_sum     'C12 H18 F2 N2 O10 Zn'
_chemical_formula_iupac     '[Zn (C6 H3 F N O2)2 (H2 O)4], 2H2 O'
_chemical_formula_weight     453.65
_chemical_melting_point     ?
_symmetry_cell_setting     Monoclinic
_symmetry_space_group_name_H-M     'P 21/n'
_symmetry_space_group_name_Hall     '-P 2yn'
loop_
    _symmetry_equiv_pos_as_xyz
    'x, y, z'
    '-x+1/2, y+1/2, -z+1/2'
    '-x, -y, -z'
    'x-1/2, -y-1/2, z-1/2'
_cell_length_a     6.6042(4)
_cell_length_b     19.1953(10)
_cell_length_c     6.8697(4)
_cell_angle_alpha     90.00
_cell_angle_beta     99.2250(10)
_cell_angle_gamma     90.00
_cell_volume     859.61(8)
_cell_formula_units_Z     2
_cell_measurement_reflns_used     7697
_cell_measurement_theta_min     3.004
_cell_measurement_theta_max     24.992
_cell_measurement_temperature     294(2)
_exptl_crystal_description     block
_exptl_crystal_colour     colorless
_exptl_crystal_size_max     0.28
_exptl_crystal_size_mid     0.22
_exptl_crystal_size_min     0.16
_exptl_crystal_density_diffrn     1.753
_exptl_crystal_density_meas     ?
_exptl_crystal_density_method     'not measured'
_exptl_crystal_F_000     464
_exptl_absorpt_coefficient_mu     1.507
_exptl_absorpt_correction_type     multi-scan
_exptl_absorpt_process_details     '(TWINABS; Bruker, 2003)'
_exptl_absorpt_correction_T_min     0.8904
_exptl_absorpt_correction_T_max     1.0000
_exptl_special_details
;
;
_diffrn_ambient_temperature     294(2)
_diffrn_radiation_type     MoK\a
_diffrn_radiation_wavelength     0.71073
_diffrn_radiation_source     'fine-focus sealed tube'
_diffrn_radiation_monochromator     graphite
_diffrn_measurement_device_type     'Bruker SMART APEX CCD diffractometer'
_diffrn_measurement_method     'omega scans'
_diffrn_detector_area_resol_mean     ?
_diffrn_reflns_number     1734
_diffrn_reflns_av_R_equivalents     0.0309
_diffrn_reflns_av_sigmaI/netI     0.0128
_diffrn_reflns_theta_min     2.12
_diffrn_reflns_theta_max     25.02
_diffrn_reflns_theta_full     25.02
_diffrn_measured_fraction_theta_max     1.000
_diffrn_measured_fraction_theta_full     1.000
_diffrn_reflns_limit_h_min     -7
_diffrn_reflns_limit_h_max     7
_diffrn_reflns_limit_k_min     0
_diffrn_reflns_limit_k_max     22
_diffrn_reflns_limit_l_min     0
_diffrn_reflns_limit_l_max     8
_diffrn_standards_number     ?
_diffrn_standards_interval_count     ?
_diffrn_standards_interval_time     ?
_diffrn_standards_decay_%     <1
_refine_special_details
;
<i>R</i>(int) value from TWINABS output.
Cell_now output:
Rotated from first domain by 179.9 degrees about reciprocal axis -0.159 - 0.001
1.000 and real axis -0.001 0.000 1.000
Twin law to convert <i>hkl</i> from first to -1.000 0.000 - 0.317 this domain
(<i>SHELXL</i> TWIN matrix): 0.001 - 1.000 0.000 - 0.002 0.000 1.000
Refinement of <i>F</i>^2^ against ALL reflections. The weighted <i>R</i>-factor
<i>wR</i> and goodness of fit <i>S</i> are based on <i>F</i>^2^, conventional
<i>R</i>-factors <i>R</i> are based on <i>F</i>, with <i>F</i> set to zero for
negative <i>F</i>^2^. The threshold expression of <i>F</i>^2^ >
\s(<i>F</i>^2^) is used only for calculating <i>R</i>-factors(gt) <i>etc</i>.
and is not relevant to the choice of reflections for refinement.
<i>R</i>-factors based on <i>F</i>^2^ are statistically about twice as large
as those based on <i>F</i>, and <i>R</i>- factors based on ALL data will be
even larger.
;
_reflns_number_total     1740
_reflns_number_gt     1605
_reflns_threshold_expression     I>2sigma(I)
_refine_ls_structure_factor_coef     Fsqd
_refine_ls_matrix_type     full
_refine_ls_R_factor_all     0.0250
_refine_ls_R_factor_gt     0.0231
_refine_ls_wR_factor_gt     0.0639
_refine_ls_wR_factor_ref     0.0648
_refine_ls_goodness_of_fit_ref     1.067
_refine_ls_restrained_S_all     1.067
_refine_ls_number_reflns     1740
_refine_ls_number_parameters     149
_refine_ls_number_restraints     0
_refine_ls_hydrogen_treatment     mixed
_refine_ls_weighting_scheme     calc
_refine_ls_weighting_details
         'calc w=1/[\s^2^(Fo^2^)+(0.0427P)^2^+0.0969P] where P=(Fo^2^+2Fc^2^)/3'
_atom_sites_solution_hydrogens     mixed
_atom_sites_solution_primary     direct
_atom_sites_solution_secondary     difmap
_refine_ls_shift/su_max     0.001
_refine_ls_shift/su_mean     0.000
_refine_diff_density_max     0.275
_refine_diff_density_min     -0.187
_refine_ls_extinction_method     none
_refine_ls_extinction_coef     ?
loop_
    _atom_type_symbol
    _atom_type_description
    _atom_type_scat_dispersion_real
    _atom_type_scat_dispersion_imag
    _atom_type_scat_source
    'C' 'C' 0.0033 0.0016
                         'International Tables Vol C Tables 4.2.6.8 and 6.1.1.4'
    'H' 'H' 0.0000 0.0000
                         'International Tables Vol C Tables 4.2.6.8 and 6.1.1.4'
    'N' 'N' 0.0061 0.0033
                         'International Tables Vol C Tables 4.2.6.8 and 6.1.1.4'
    'O' 'O' 0.0106 0.0060
                         'International Tables Vol C Tables 4.2.6.8 and 6.1.1.4'
    'F' 'F' 0.0171 0.0103
                         'International Tables Vol C Tables 4.2.6.8 and 6.1.1.4'
    'Zn' 'Zn' 0.2839 1.4301
                         'International Tables Vol C Tables 4.2.6.8 and 6.1.1.4'
_computing_data_collection     '<i>SMART-NT</i> (Bruker, 2003)'
_computing_cell_refinement     '<i>SAINT-Plus-NT</i> (Bruker, 2003)'
_computing_data_reduction     '<i>SAINT-Plus-NT</i> (Bruker, 2003)'
_computing_structure_solution     '<i>SHELXS97</i> (Sheldrick, 2008)'
_computing_structure_refinement     '<i>SHELXL97</i> (Sheldrick, 2008)'
_computing_molecular_graphics     '<i>DIAMOND</i> (Brandenburg, 2008)'
_computing_publication_material     '<i>SHELXTL</i> (Sheldrick, 2008)'
loop_
    _atom_site_type_symbol
    _atom_site_label
    _atom_site_fract_x
    _atom_site_fract_y
    _atom_site_fract_z
    _atom_site_U_iso_or_equiv
    _atom_site_adp_type
    _atom_site_calc_flag
    _atom_site_refinement_flags
    _atom_site_occupancy
    _atom_site_disorder_assembly
    _atom_site_disorder_group
    Zn Zn1 0.5000 0.5000 0.5000 0.02937(12) Uani d S 1 . .
    F F1 0.31965(16) 0.76809(5) 0.48595(19) 0.0515(3) Uani d . 1 . .
    C C1 0.4393(3) 0.65492(9) 0.4885(2) 0.0316(4) Uani d . 1 . .
    H H1 0.3043 0.6403 0.4833 0.038 Uiso calc R 1 . .
    C C2 0.4808(2) 0.72491(9) 0.4902(2) 0.0299(4) Uani d . 1 . .
    C C3 0.6762(3) 0.75042(8) 0.4933(2) 0.0280(3) Uani d . 1 . .
    C C4 0.8278(3) 0.69967(9) 0.4946(3) 0.0366(4) Uani d . 1 . .
    H H4 0.9628 0.7131 0.4932 0.044 Uiso calc R 1 . .
    C C5 0.7798(3) 0.63022(9) 0.4979(3) 0.0356(4) Uani d . 1 . .
    H H5 0.8850 0.5978 0.5030 0.043 Uiso calc R 1 . .
    C C6 0.7287(3) 0.82734(8) 0.5010(3) 0.0340(4) Uani d . 1 . .
    N N1 0.5870(2) 0.60704(7) 0.4940(2) 0.0297(3) Uani d . 1 . .
    O O1 0.62449(18) 0.86516(6) 0.5953(2) 0.0468(3) Uani d . 1 . .
    O O2 0.8725(2) 0.84601(7) 0.4177(2) 0.0504(4) Uani d . 1 . .
    O O3 0.7470(2) 0.48608(7) 0.7293(2) 0.0401(3) Uani d . 1 . .
    H H3A 0.780(4) 0.4489(14) 0.789(4) 0.068(8) Uiso d . 1 . .
    H H3B 0.750(3) 0.5121(11) 0.809(3) 0.038(6) Uiso d . 1 . .
    O O4 0.6983(2) 0.47337(8) 0.2917(2) 0.0413(3) Uani d . 1 . .
    H H4A 0.686(4) 0.4385(13) 0.230(4) 0.061(8) Uiso d . 1 . .
    H H4B 0.708(4) 0.5080(12) 0.223(4) 0.058(8) Uiso d . 1 . .
    O O5 1.2370(3) 0.92014(7) 0.5293(2) 0.0419(3) Uani d . 1 . .
    H H5A 1.142(4) 0.8983(14) 0.505(4) 0.068(9) Uiso d . 1 . .
    H H5B 1.340(4) 0.8988(11) 0.553(3) 0.047(7) Uiso d . 1 . .
loop_
    _atom_site_aniso_label
    _atom_site_aniso_U_11
    _atom_site_aniso_U_22
    _atom_site_aniso_U_33
    _atom_site_aniso_U_12
    _atom_site_aniso_U_13
    _atom_site_aniso_U_23
    Zn1 0.03564(18) 0.01479(16) 0.03843(19) -0.00133(10) 0.00817(12) 0.00005(10)
    F1 0.0358(6) 0.0230(5) 0.0947(9) 0.0041(4) 0.0078(6) -0.0037(5)
    C1 0.0308(8) 0.0223(9) 0.0419(10) -0.0026(7) 0.0064(7) -0.0002(7)
    C2 0.0315(9) 0.0201(9) 0.0383(9) 0.0039(6) 0.0062(7) -0.0004(6)
    C3 0.0341(9) 0.0207(8) 0.0296(8) -0.0022(6) 0.0058(7) 0.0004(6)
    C4 0.0305(8) 0.0261(8) 0.0546(11) -0.0031(7) 0.0114(8) -0.0020(8)
    C5 0.0324(9) 0.0243(8) 0.0511(10) 0.0016(7) 0.0095(8) -0.0011(8)
    C6 0.0363(9) 0.0222(9) 0.0418(10) -0.0036(7) 0.0011(8) 0.0018(7)
    N1 0.0362(8) 0.0174(7) 0.0364(8) -0.0009(6) 0.0083(6) 0.0001(5)
    O1 0.0422(7) 0.0245(6) 0.0735(9) -0.0040(5) 0.0089(7) -0.0150(6)
    O2 0.0570(8) 0.0287(7) 0.0701(9) -0.0123(6) 0.0238(7) 0.0029(6)
    O3 0.0514(8) 0.0230(7) 0.0428(8) 0.0047(6) -0.0020(6) 0.0005(6)
    O4 0.0538(8) 0.0267(7) 0.0481(8) -0.0046(6) 0.0220(6) -0.0036(7)
    O5 0.0431(8) 0.0273(7) 0.0546(9) 0.0025(7) 0.0059(7) -0.0002(6)
_geom_special_details
;
All e.s.d.'s (except the e.s.d. in the dihedral angle between two l.s. planes)
are estimated using the full covariance matrix. The cell e.s.d.'s are taken
into account individually in the estimation of e.s.d.'s in distances, angles
and torsion angles; correlations between e.s.d.'s in cell parameters are only
used when they are defined by crystal symmetry. An approximate (isotropic)
treatment of cell e.s.d.'s is used for estimating e.s.d.'s involving l.s.
planes.
;
loop_
    _geom_bond_atom_site_label_1
    _geom_bond_atom_site_label_2
    _geom_bond_site_symmetry_2
    _geom_bond_distance
    _geom_bond_publ_flag
    Zn1 O3 . 2.0953(14) Yes
    Zn1 O3 3_666 2.0953(14) ?
    Zn1 N1 3_666 2.1355(13) ?
    Zn1 N1 . 2.1356(13) Yes
    Zn1 O4 3_666 2.1504(13) ?
    Zn1 O4 . 2.1504(13) Yes
    F1 C2 . 1.3457(19) ?
    C1 N1 . 1.336(2) ?
    C1 C2 . 1.371(2) ?
    C1 H1 . 0.9300 ?
    C2 C3 . 1.377(2) ?
    C3 C4 . 1.396(2) ?
    C3 C6 . 1.516(2) ?
    C4 C5 . 1.371(2) ?
    C4 H4 . 0.9300 ?
    C5 N1 . 1.345(2) ?
    C5 H5 . 0.9300 ?
    C6 O2 . 1.238(2) ?
    C6 O1 . 1.250(2) ?
    O3 H3A . 0.83(3) ?
    O3 H3B . 0.74(2) ?
    O4 H4A . 0.79(3) ?
    O4 H4B . 0.82(2) ?
    O5 H5A . 0.75(3) ?
    O5 H5B . 0.79(2) ?
loop_
    _geom_angle_atom_site_label_1
    _geom_angle_atom_site_label_2
    _geom_angle_atom_site_label_3
    _geom_angle_site_symmetry_1
    _geom_angle_site_symmetry_3
    _geom_angle
    _geom_angle_publ_flag
    O3 Zn1 O3 . 3_666 180.0 ?
    O3 Zn1 N1 . 3_666 92.42(5) ?
    O3 Zn1 N1 3_666 3_666 87.58(5) ?
    O3 Zn1 N1 . . 87.58(5) ?
    O3 Zn1 N1 3_666 . 92.42(5) ?
    N1 Zn1 N1 3_666 . 180.00(8) ?
    O3 Zn1 O4 . 3_666 90.79(6) ?
    O3 Zn1 O4 3_666 3_666 89.21(6) ?
    N1 Zn1 O4 3_666 3_666 91.25(5) ?
    N1 Zn1 O4 . 3_666 88.76(5) ?
    O3 Zn1 O4 . . 89.21(6) ?
    O3 Zn1 O4 3_666 . 90.79(6) ?
    N1 Zn1 O4 3_666 . 88.76(5) ?
    N1 Zn1 O4 . . 91.24(5) ?
    O4 Zn1 O4 3_666 . 180.0 ?
    N1 C1 C2 . . 121.99(16) ?
    N1 C1 H1 . . 119.0 ?
    C2 C1 H1 . . 119.0 ?
    F1 C2 C1 . . 116.55(14) ?
    F1 C2 C3 . . 121.15(15) ?
    C1 C2 C3 . . 122.29(15) ?
    C2 C3 C4 . . 114.90(15) ?
    C2 C3 C6 . . 123.74(15) ?
    C4 C3 C6 . . 121.34(15) ?
    C5 C4 C3 . . 120.75(16) ?
    C5 C4 H4 . . 119.6 ?
    C3 C4 H4 . . 119.6 ?
    N1 C5 C4 . . 122.80(15) ?
    N1 C5 H5 . . 118.6 ?
    C4 C5 H5 . . 118.6 ?
    O2 C6 O1 . . 126.76(16) ?
    O2 C6 C3 . . 117.00(15) ?
    O1 C6 C3 . . 116.21(15) ?
    C1 N1 C5 . . 117.22(15) ?
    C1 N1 Zn1 . . 117.71(11) ?
    C5 N1 Zn1 . . 125.06(11) ?
    Zn1 O3 H3A . . 126.1(17) ?
    Zn1 O3 H3B . . 113.1(17) ?
    H3A O3 H3B . . 104(2) ?
    Zn1 O4 H4A . . 122.5(18) ?
    Zn1 O4 H4B . . 107.5(18) ?
    H4A O4 H4B . . 113(3) ?
    H5A O5 H5B . . 115(3) ?
loop_
    _geom_torsion_atom_site_label_1
    _geom_torsion_atom_site_label_2
    _geom_torsion_atom_site_label_3
    _geom_torsion_atom_site_label_4
    _geom_torsion_site_symmetry_1
    _geom_torsion_site_symmetry_2
    _geom_torsion_site_symmetry_3
    _geom_torsion_site_symmetry_4
    _geom_torsion
    _geom_torsion_publ_flag
    N1 C1 C2 F1 . . . . -179.40(14) ?
    N1 C1 C2 C3 . . . . 1.4(3) ?
    F1 C2 C3 C4 . . . . -179.08(16) ?
    C1 C2 C3 C4 . . . . 0.0(2) ?
    F1 C2 C3 C6 . . . . 2.6(2) ?
    C1 C2 C3 C6 . . . . -178.23(16) ?
    C2 C3 C4 C5 . . . . -1.7(2) ?
    C6 C3 C4 C5 . . . . 176.61(16) ?
    C3 C4 C5 N1 . . . . 2.1(3) ?
    C2 C3 C6 O2 . . . . -148.22(17) ?
    C4 C3 C6 O2 . . . . 33.6(2) ?
    C2 C3 C6 O1 . . . . 33.4(2) ?
    C4 C3 C6 O1 . . . . -144.78(17) ?
    C2 C1 N1 C5 . . . . -1.1(2) ?
    C2 C1 N1 Zn1 . . . . 178.06(12) ?
    C4 C5 N1 C1 . . . . -0.6(3) ?
    C4 C5 N1 Zn1 . . . . -179.72(14) ?
    O3 Zn1 N1 C1 . . . . -133.21(12) ?
    O3 Zn1 N1 C1 3_666 . . . 46.79(12) ?
    O4 Zn1 N1 C1 3_666 . . . -42.37(12) ?
    O4 Zn1 N1 C1 . . . . 137.63(12) ?
    O3 Zn1 N1 C5 . . . . 45.92(14) ?
    O3 Zn1 N1 C5 3_666 . . . -134.08(14) ?
    O4 Zn1 N1 C5 3_666 . . . 136.77(14) ?
    O4 Zn1 N1 C5 . . . . -43.23(14) ?
loop_
    _geom_hbond_atom_site_label_D
    _geom_hbond_atom_site_label_H
    _geom_hbond_atom_site_label_A
    _geom_hbond_site_symmetry_A
    _geom_hbond_distance_DH
    _geom_hbond_distance_HA
    _geom_hbond_distance_DA
    _geom_hbond_angle_DHA
    O3 H3A O1 2_646 0.83(3) 1.86(3) 2.6892(18) 174(2)
    O3 H3B O5 4_576 0.74(2) 2.01(2) 2.745(2) 176(2)
    O4 H4A O2 2_645 0.79(3) 2.05(3) 2.837(2) 174(2)
    O4 H4B O5 4_575 0.82(2) 1.95(3) 2.7643(19) 171(3)
    O5 H5A O2 . 0.75(3) 2.05(3) 2.796(2) 174(3)
    O5 H5B O1 1_655 0.79(2) 1.96(3) 2.738(2) 167(2)
    O5 H5B F1 1_655 0.79(2) 2.55(2) 2.9929(17) 117.2(18)
