# Supplementary material for: Tetra­aqua­bis(3-fluoro­pyridine-4-carboxyl­ato-κN)zinc(II) dihydrate
Source: Acta Crystallogr Sect E Struct Rep Online. 2010 Feb 3;66(Pt 3):m244–5. doi: 10.1107/S1600536810003284 (PMC2983599; doi:10.1107/S1600536810003284)
Supplement: Supplementary file 2 [file e-66-0m244-Isup2.hkl]

# 
# h,k,l, Fc-squared, Fo-squared, sigma(Fo-squared) and status flag 
# 
data_I
_shelx_title ' solv in P2(1)/n' 
_shelx_refln_list_code          4 
_shelx_F_calc_maximum      172.78 
_exptl_crystal_F_000       464.00 
_reflns_d_resolution_high  0.8403 
 
loop_ 
 _symmetry_equiv_pos_as_xyz 
 'x, y, z' 
 '-x+1/2, y+1/2, -z+1/2' 
 '-x, -y, -z' 
 'x-1/2, -y-1/2, z-1/2' 
 
_cell_length_a     6.6042 
_cell_length_b    19.1953 
_cell_length_c     6.8697 
_cell_angle_alpha  90.000 
_cell_angle_beta   99.225 
_cell_angle_gamma  90.000 
 
_shelx_F_squared_multiplier     1.000 
 
loop_ 
 _refln_index_h 
 _refln_index_k 
 _refln_index_l 
 _refln_F_squared_calc 
 _refln_F_squared_meas 
 _refln_F_squared_sigma 
 _refln_observed_status 
   2   0   0     3261.18     3200.56     12.52 o 
   4   0   0     1679.78     1779.74     11.71 o 
   6   0   0      264.94      263.01      7.88 o 
   1   1   0     7803.12     7500.07     18.01 o 
   2   1   0      877.92      851.06      4.25 o 
   3   1   0     1372.62     1421.54      6.47 o 
   4   1   0      110.67       98.19      2.00 o 
   5   1   0      609.27      585.75      7.35 o 
   6   1   0       87.92       77.79      3.25 o 
   7   1   0       58.51       60.11      3.25 o 
   0   2   0      387.31      380.71      2.69 o 
   1   2   0        6.71       12.21      0.47 o 
   2   2   0      197.00      177.34      1.89 o 
   3   2   0      651.02      706.72      4.47 o 
   4   2   0     2656.22     2560.50     10.07 o 
   5   2   0       40.56       32.61      1.80 o 
   6   2   0        7.05        5.41      1.55 o 
   7   2   0        0.25        0.53      1.53 o 
   1   3   0     2066.41     2141.33      6.83 o 
   2   3   0      800.40      821.89      4.41 o 
   3   3   0       14.34       23.34      0.92 o 
   4   3   0       20.38       24.95      1.47 o 
   5   3   0     1939.03     1998.93     11.99 o 
   6   3   0        0.39        0.83      1.42 o 
   7   3   0       92.32       99.35      4.02 o 
   0   4   0     2514.88     2488.63      9.63 o 
   1   4   0      218.13      230.79      2.08 o 
   2   4   0      123.90      127.66      1.80 o 
   3   4   0      282.53      316.10      3.08 o 
   4   4   0     3123.36     3164.76     13.74 o 
   5   4   0      223.49      229.51      4.27 o 
   6   4   0     1306.42     1327.57     12.43 o 
   7   4   0       85.01       79.01      3.69 o 
   1   5   0     2253.30     2325.50      8.13 o 
   2   5   0       38.10       31.75      1.03 o 
   3   5   0     2626.42     2729.27      9.96 o 
   4   5   0      107.82       97.47      2.61 o 
   5   5   0      511.46      482.01      6.16 o 
   6   5   0        0.56       -0.94      1.44 o 
   7   5   0      219.86      226.29      6.55 o 
   0   6   0     4393.90     4533.46     15.18 o 
   1   6   0       11.91        9.66      0.67 o 
   2   6   0     1269.07     1308.48      6.38 o 
   3   6   0      451.95      440.43      4.25 o 
   4   6   0      789.07      830.55      7.33 o 
   5   6   0      450.72      448.09      6.02 o 
   6   6   0       50.75       53.28      2.83 o 
   7   6   0       15.53       10.38      2.25 o 
   1   7   0     3455.64     3654.18     10.43 o 
   2   7   0     1388.94     1641.78      7.47 o 
   3   7   0      254.84      226.71      3.05 o 
   4   7   0       24.06       23.42      1.69 o 
   5   7   0      495.83      502.68      6.99 o 
   6   7   0       11.93       11.52      2.08 o 
   7   7   0      125.07      136.54      5.33 o 
   0   8   0    12431.24    12251.30     34.19 o 
   1   8   0    10981.56    11611.41     20.73 o 
   2   8   0      832.69      812.59      5.83 o 
   3   8   0       12.55       10.02      0.89 o 
   4   8   0      364.10      330.89      4.80 o 
   5   8   0        0.39        0.44      1.22 o 
   6   8   0      325.01      322.76      8.33 o 
   7   8   0        3.84        5.19      2.44 o 
   1   9   0     1199.97     1180.81      6.44 o 
   2   9   0       70.46       59.17      1.78 o 
   3   9   0     3113.04     3119.39     12.04 o 
   4   9   0       34.35       36.49      1.89 o 
   5   9   0      376.24      373.44      6.52 o 
   6   9   0      161.98      161.71      5.38 o 
   7   9   0      108.77      114.04      5.02 o 
   0  10   0      526.95      500.99      6.05 o 
   1  10   0       86.81       82.65      1.86 o 
   2  10   0     1177.05     1226.83      7.83 o 
   3  10   0       43.22       44.71      1.69 o 
   4  10   0     1281.77     1323.19      9.80 o 
   5  10   0       16.23       16.04      1.91 o 
   6  10   0       74.36       83.04      3.64 o 
   1  11   0     1959.57     1956.66      9.10 o 
   2  11   0       21.84       20.26      1.19 o 
   3  11   0       78.84       86.06      2.28 o 
   4  11   0      662.45      665.20      8.27 o 
   5  11   0      262.21      263.65      5.77 o 
   6  11   0       88.74       85.76      3.77 o 
   0  12   0     2863.38     2752.41     15.57 o 
   1  12   0      207.61      210.59      3.16 o 
   2  12   0      290.96      285.52      3.83 o 
   3  12   0     1633.95     1673.89     11.02 o 
   4  12   0     1008.12     1024.07     10.46 o 
   5  12   0       19.52       19.95      2.16 o 
   6  12   0       62.18       59.33      3.33 o 
   1  13   0     1897.80     1919.87      9.80 o 
   2  13   0        2.59        1.36      0.89 o 
   3  13   0     1216.51     1218.28      9.69 o 
   4  13   0       25.19       28.03      2.22 o 
   5  13   0      260.45      256.60      5.91 o 
   6  13   0       58.14       54.09      3.25 o 
   0  14   0     1706.79     1748.60     13.54 o 
   1  14   0      187.74      193.38      3.33 o 
   2  14   0      919.09      988.82      7.58 o 
   3  14   0        2.61        3.03      1.17 o 
   4  14   0      509.43      546.03      8.05 o 
   5  14   0       82.52       87.50      3.75 o 
   6  14   0      164.08      178.03      5.50 o 
   1  15   0       86.85       82.04      2.36 o 
   2  15   0      488.39      514.87      6.41 o 
   3  15   0      636.27      661.29      7.60 o 
   4  15   0        2.48        1.47      1.47 o 
   5  15   0      382.02      420.95      7.80 o 
   0  16   0      253.54      258.07      5.69 o 
   1  16   0       98.80      115.20      3.14 o 
   2  16   0      201.93      208.75      4.30 o 
   3  16   0      147.99      153.19      3.94 o 
   4  16   0      336.58      347.77      6.77 o 
   5  16   0       33.72       38.13      2.80 o 
   1  17   0      401.34      439.05      6.72 o 
   2  17   0       92.72       90.53      3.41 o 
   3  17   0     1103.53     1176.51     10.71 o 
   4  17   0        4.10        4.75      1.94 o 
   5  17   0       45.18       48.46      3.47 o 
   0  18   0      237.77      247.66      7.35 o 
   1  18   0        5.85        9.16      1.89 o 
   2  18   0     1634.32     1659.32     15.76 o 
   3  18   0        7.22        4.63      1.86 o 
   4  18   0      312.18      339.27      9.02 o 
   1  19   0     1379.00     1369.23     14.35 o 
   2  19   0        4.49        5.33      1.86 o 
   3  19   0      148.19      145.45      5.97 o 
   4  19   0        1.51        3.72      2.36 o 
   0  20   0      169.16      169.32      8.96 o 
   1  20   0      137.79      155.00      5.16 o 
   2  20   0      884.35      937.48     12.63 o 
   3  20   0      112.60      126.66      5.74 o 
   1  21   0      177.23      203.12      7.05 o 
   2  21   0        1.80        2.41      1.83 o 
   3  21   0      497.59      507.15     11.30 o 
   0  22   0      189.75      176.31      9.69 o 
   1  22   0        0.54        4.58      2.22 o 
   2  22   0      312.99      332.59      9.24 o 
  -7   0   1       33.05       30.92      3.55 o 
  -5   0   1      965.30      922.61     12.90 o 
  -3   0   1      837.66      853.75      6.94 o 
  -1   0   1    11269.26     9276.51     33.33 o 
   1   0   1    10664.08     9944.59     27.70 o 
   3   0   1     1067.31     1040.80      8.55 o 
   5   0   1      285.35      277.28      7.35 o 
   7   0   1      138.94      138.96      6.61 o 
  -7   1   1       64.50       60.69      3.19 o 
  -6   1   1      211.40      199.87      4.88 o 
  -5   1   1       46.79       38.99      2.16 o 
  -4   1   1     1733.21     1719.71      9.35 o 
  -3   1   1      338.69      341.61      2.97 o 
  -2   1   1     1557.39     1595.52      6.11 o 
  -1   1   1      767.02      883.92      3.69 o 
   0   1   1     2193.14     2283.48      6.91 o 
   1   1   1     2429.72     2745.48      7.52 o 
   2   1   1     7633.56     7635.11     16.57 o 
   3   1   1        5.06        6.36      0.72 o 
   4   1   1      333.02      330.23      3.89 o 
   5   1   1      141.67      130.16      3.19 o 
   6   1   1      203.91      209.70      5.08 o 
   7   1   1       17.27       20.98      2.36 o 
  -7   2   1       66.63       69.41      3.39 o 
  -6   2   1      176.16      163.30      4.44 o 
  -5   2   1      175.18      160.85      3.94 o 
  -4   2   1      137.48      157.97      3.00 o 
  -3   2   1     1558.37     1610.51      8.19 o 
  -2   2   1      182.40      174.26      1.83 o 
  -1   2   1      533.87      597.54      3.05 o 
   0   2   1       36.36       34.66      0.64 o 
   1   2   1      457.03      482.56      2.89 o 
   2   2   1      147.22      144.48      1.97 o 
   3   2   1     2207.11     2208.05      8.94 o 
   4   2   1       74.00       79.18      2.00 o 
   5   2   1        3.26        4.02      1.03 o 
   6   2   1       56.02       51.76      2.78 o 
   7   2   1      208.68      217.02      5.72 o 
  -7   3   1        0.56       -0.64      1.17 o 
  -6   3   1       97.91       91.78      3.44 o 
  -5   3   1       34.97       38.94      1.91 o 
  -4   3   1      537.12      450.90      5.05 o 
  -3   3   1     1539.14     1698.90      8.55 o 
  -2   3   1      617.77      681.30      3.86 o 
  -1   3   1      168.00      174.31      1.94 o 
   0   3   1     2826.69     3103.95      8.49 o 
   1   3   1      125.86      130.38      1.61 o 
   2   3   1      140.35      121.22      1.86 o 
   3   3   1      209.80      268.34      3.33 o 
   4   3   1       89.94       72.32      1.94 o 
   5   3   1        3.73        5.61      1.14 o 
   6   3   1      422.16      420.15      7.10 o 
   7   3   1        0.22        0.83      1.25 o 
  -7   4   1      107.32       97.83      4.47 o 
  -6   4   1        3.00        4.58      1.30 o 
  -5   4   1     2721.61     2627.22     13.79 o 
  -4   4   1      102.93       96.27      2.47 o 
  -3   4   1        7.75        6.69      0.78 o 
  -2   4   1       38.88       39.82      1.00 o 
  -1   4   1     2958.30     2913.68      8.88 o 
   0   4   1        1.74        3.30      0.47 o 
   1   4   1     1644.08     1640.98      6.13 o 
   2   4   1       79.38       81.76      1.61 o 
   3   4   1      537.51      485.39      4.33 o 
   4   4   1       41.15       37.11      1.50 o 
   5   4   1     1138.93     1134.61      9.46 o 
   6   4   1       39.27       40.71      2.58 o 
   7   4   1      196.25      194.41      6.13 o 
  -7   5   1       67.61       59.17      3.64 o 
  -6   5   1      358.37      338.66      6.33 o 
  -5   5   1       31.24       26.61      1.75 o 
  -4   5   1     1597.38     1665.85      9.96 o 
  -3   5   1       80.10       80.62      1.97 o 
  -2   5   1     1260.96     1329.35      6.24 o 
  -1   5   1     2881.98     2963.80      9.41 o 
   0   5   1     3037.62     3270.47      9.66 o 
   1   5   1     4859.25     5128.22     12.02 o 
   2   5   1     1626.33     1635.60      7.33 o 
   3   5   1      196.74      199.07      2.91 o 
   4   5   1      669.89      726.06      6.05 o 
   5   5   1       37.83       38.35      2.05 o 
   6   5   1      434.75      428.61      7.24 o 
   7   5   1        4.08        2.94      1.58 o 
  -7   6   1        4.16        4.86      1.78 o 
  -6   6   1        5.81        8.52      1.80 o 
  -5   6   1      583.03      572.09      6.66 o 
  -4   6   1        4.28        3.19      0.86 o 
  -3   6   1     1641.18     1731.90      7.63 o 
  -2   6   1       10.81       10.10      0.83 o 
  -1   6   1      853.81      801.94      5.00 o 
   0   6   1      187.64      202.68      2.03 o 
   1   6   1      162.49      142.51      2.00 o 
   2   6   1        0.68        1.33      0.47 o 
   3   6   1     3112.77     3173.34     11.77 o 
   4   6   1      157.72      148.98      2.89 o 
   5   6   1       71.77       77.46      2.75 o 
   6   6   1        4.04        5.16      1.42 o 
   7   6   1       50.18       61.25      3.75 o 
  -7   7   1        8.99       10.07      2.11 o 
  -6   7   1      103.78      102.74      4.22 o 
  -5   7   1       64.47       68.22      2.53 o 
  -4   7   1     2131.58     2118.99     11.43 o 
  -3   7   1       70.40       81.76      1.69 o 
  -2   7   1       71.97       97.63      2.08 o 
  -1   7   1        1.46        1.00      0.36 o 
   0   7   1     2178.93     2018.50      7.41 o 
   1   7   1      209.41      176.20      2.33 o 
   2   7   1      506.77      453.50      4.14 o 
   3   7   1      636.21      689.18      5.63 o 
   4   7   1     1413.97     1447.49      8.88 o 
   5   7   1        3.17        3.19      1.08 o 
   6   7   1       12.11       17.90      2.03 o 
   7   7   1        0.12        0.11      1.67 o 
  -7   8   1      113.88      111.76      4.83 o 
  -6   8   1       58.45       57.28      3.36 o 
  -5   8   1      553.85      526.77      7.52 o 
  -4   8   1       14.57       13.65      1.25 o 
  -3   8   1       45.19       34.30      1.25 o 
  -2   8   1      122.36      113.31      2.36 o 
  -1   8   1     7313.29     7558.18     16.65 o 
   0   8   1       87.95       89.00      1.61 o 
   1   8   1     2674.25     2863.65     10.43 o 
   2   8   1      225.85      243.53      3.19 o 
   3   8   1      228.10      202.43      3.22 o 
   4   8   1        2.91        3.30      0.86 o 
   5   8   1      233.39      231.62      4.63 o 
   6   8   1        2.72        4.36      1.39 o 
   7   8   1      225.47      223.32      7.72 o 
  -7   9   1       46.19       39.66      3.64 o 
  -6   9   1       51.22       51.06      3.25 o 
  -5   9   1        7.98        6.88      1.44 o 
  -4   9   1      984.51     1004.28      9.66 o 
  -3   9   1       61.05       57.48      1.94 o 
  -2   9   1     1472.69     1480.90      8.63 o 
  -1   9   1       12.45        9.82      0.75 o 
   0   9   1     3986.45     4229.85     12.07 o 
   1   9   1      685.29      690.90      5.27 o 
   2   9   1     1049.06     1042.14      6.74 o 
   3   9   1      264.53      257.43      3.72 o 
   4   9   1      830.73      904.65      7.38 o 
   5   9   1        0.62       -0.25      0.86 o 
   6   9   1       60.35       63.30      3.14 o 
  -7  10   1       76.83       76.21      4.25 o 
  -6  10   1        0.14        1.03      1.19 o 
  -5  10   1       70.48       69.83      3.08 o 
  -4  10   1       81.10       73.57      2.91 o 
  -3  10   1     1149.60     1140.74      8.35 o 
  -2  10   1       27.50       24.73      1.36 o 
  -1  10   1     1299.97     1208.71      6.49 o 
   0  10   1        6.33        6.55      0.72 o 
   1  10   1      328.70      280.72      3.80 o 
   2  10   1        0.91        1.14      0.58 o 
   3  10   1     1847.29     1886.06     10.21 o 
   4  10   1       34.26       31.67      1.89 o 
   5  10   1       12.33       15.32      1.69 o 
   6  10   1       31.02       30.22      2.75 o 
  -6  11   1      309.15      314.66      6.72 o 
  -5  11   1        6.30        4.72      1.42 o 
  -4  11   1       47.58       58.53      2.75 o 
  -3  11   1       49.87       44.63      1.91 o 
  -2  11   1     1789.17     1805.27     10.32 o 
  -1  11   1       43.68       38.60      1.33 o 
   0  11   1     1260.93     1153.01      6.72 o 
   1  11   1       41.93       36.33      1.42 o 
   2  11   1      524.97      538.82      5.25 o 
   3  11   1        1.26        1.03      0.72 o 
   4  11   1        4.50        7.44      1.25 o 
   5  11   1      108.48      102.02      3.69 o 
   6  11   1      352.71      353.82      8.02 o 
  -6  12   1        2.69        3.61      1.44 o 
  -5  12   1      947.58      917.78     10.71 o 
  -4  12   1      495.85      477.26      7.19 o 
  -3  12   1       98.53      107.12      2.89 o 
  -2  12   1       28.19       29.47      1.61 o 
  -1  12   1     1063.06     1049.30      6.66 o 
   0  12   1        0.07        0.33      0.53 o 
   1  12   1      736.82      741.63      5.91 o 
   2  12   1        0.26        0.61      0.61 o 
   3  12   1      561.01      557.44      5.88 o 
   4  12   1      219.89      220.41      4.41 o 
   5  12   1      460.73      444.35      7.49 o 
   6  12   1        8.62        7.96      2.00 o 
  -6  13   1      170.09      156.80      5.02 o 
  -5  13   1        0.65        0.53      1.19 o 
  -4  13   1      678.19      667.84      8.66 o 
  -3  13   1       11.91       11.05      1.33 o 
  -2  13   1     2554.36     2638.07     13.40 o 
  -1  13   1       23.21       23.09      1.25 o 
   0  13   1        9.22        6.61      0.86 o 
   1  13   1       63.64       60.00      1.89 o 
   2  13   1     2860.86     2972.63     13.15 o 
   3  13   1        7.82        7.72      1.08 o 
   4  13   1      577.09      593.21      8.16 o 
   5  13   1       28.20       26.86      2.36 o 
   6  13   1       59.48       57.36      3.66 o 
  -6  14   1       61.24       67.80      3.55 o 
  -5  14   1      124.53      132.96      4.44 o 
  -4  14   1       32.63       33.39      2.36 o 
  -3  14   1     1116.55     1120.59      9.49 o 
  -2  14   1      155.95      149.53      3.44 o 
  -1  14   1     1004.36      973.11      6.97 o 
   0  14   1       12.24       12.93      1.08 o 
   1  14   1      208.70      208.23      3.44 o 
   2  14   1      297.17      281.99      4.25 o 
   3  14   1     1220.25     1237.90     10.16 o 
   4  14   1      396.87      395.75      6.83 o 
   5  14   1       80.98       89.59      3.75 o 
  -5  15   1      100.50      100.77      4.00 o 
  -4  15   1      300.20      302.95      6.16 o 
  -3  15   1       90.41       87.56      2.91 o 
  -2  15   1       24.89       25.87      1.72 o 
  -1  15   1      500.71      497.77      6.85 o 
   0  15   1      992.11     1018.32      8.52 o 
   1  15   1      229.50      232.09      4.25 o 
   2  15   1       13.23       13.93      1.50 o 
   3  15   1        0.00       -0.86      0.86 o 
   4  15   1      468.63      479.79      8.66 o 
   5  15   1       83.94       82.20      4.08 o 
  -5  16   1       58.47       63.50      3.77 o 
  -4  16   1       58.37       57.56      3.41 o 
  -3  16   1      121.96      123.47      3.89 o 
  -2  16   1      545.15      543.31      7.63 o 
  -1  16   1      897.13      922.74      9.63 o 
   0  16   1       70.11       65.47      2.44 o 
   1  16   1      117.87      133.18      3.41 o 
   2  16   1      139.74      149.67      4.16 o 
   3  16   1      150.53      148.78      4.33 o 
   4  16   1        5.72        6.33      1.72 o 
   5  16   1       77.23       74.40      4.63 o 
  -5  17   1       23.63       25.70      2.80 o 
  -4  17   1      127.03      131.96      4.97 o 
  -3  17   1        8.45        9.57      1.61 o 
  -2  17   1     1070.96     1056.98     10.91 o 
  -1  17   1       11.67       12.46      1.69 o 
   0  17   1      283.95      290.37      5.58 o 
   1  17   1       53.43       46.54      2.28 o 
   2  17   1      488.67      478.90      7.44 o 
   3  17   1        0.11        2.00      1.17 o 
   4  17   1      255.85      266.84      6.88 o 
  -4  18   1        0.00        0.78      1.33 o 
  -3  18   1      176.37      175.26      5.47 o 
  -2  18   1       42.55       33.19      2.39 o 
  -1  18   1     1029.55      992.87     10.60 o 
   0  18   1       62.31       64.66      2.94 o 
   1  18   1      559.70      545.31      7.88 o 
   2  18   1        8.81       11.96      1.80 o 
   3  18   1      493.41      493.55      8.10 o 
   4  18   1       10.06       11.32      2.14 o 
  -4  19   1       75.70       73.04      4.63 o 
  -3  19   1       23.72       26.59      3.11 o 
  -2  19   1      424.04      427.33      8.38 o 
  -1  19   1       31.26       25.75      2.22 o 
   0  19   1     1192.21     1166.27     11.71 o 
   1  19   1       80.26       64.77      3.39 o 
   2  19   1      193.89      206.73      5.27 o 
   3  19   1        1.31        4.44      1.50 o 
   4  19   1      161.25      155.36      5.61 o 
  -3  20   1      238.20      235.56      7.66 o 
  -2  20   1        0.14       -0.42      1.19 o 
  -1  20   1      255.42      260.96      6.69 o 
   0  20   1        3.66        9.32      2.94 o 
   1  20   1      168.60      173.34      6.38 o 
   2  20   1       70.39       70.35      3.77 o 
   3  20   1      373.06      385.79      9.60 o 
  -3  21   1        2.08        2.86      1.86 o 
  -2  21   1      227.94      242.86      6.80 o 
  -1  21   1       68.42       74.63      3.89 o 
   0  21   1      209.04      224.88      7.38 o 
   1  21   1       54.19       58.14      4.08 o 
   2  21   1      197.01      209.53      7.24 o 
  -2  22   1        8.52        8.35      2.03 o 
  -1  22   1      503.88      512.26     11.38 o 
   0  22   1       12.70       15.82      2.75 o 
   1  22   1      189.94      199.62      7.24 o 
  -6   0   2      153.18      146.73      6.02 o 
  -4   0   2      456.53      492.80      6.22 o 
  -2   0   2     4421.44     4858.33     17.04 o 
   0   0   2    29851.96    27752.51     99.13 o 
   2   0   2       58.59       47.60      1.78 o 
   4   0   2      303.47      318.57      5.77 o 
   6   0   2      388.02      396.72     13.07 o 
  -7   1   2      113.11      108.76      4.08 o 
  -6   1   2       16.77       16.29      1.86 o 
  -5   1   2      121.13      115.76      3.41 o 
  -4   1   2        9.12        7.02      0.80 o 
  -3   1   2     2546.81     2596.80      9.46 o 
  -2   1   2      228.74      214.33      2.47 o 
  -1   1   2     2700.54     2914.49      8.41 o 
   0   1   2       29.30       29.11      0.83 o 
   1   1   2     2460.88     2557.65      8.94 o 
   2   1   2      293.55      261.01      2.78 o 
   3   1   2     2393.10     2451.63      9.99 o 
   4   1   2        9.40        9.66      1.05 o 
   5   1   2       15.30       16.71      1.53 o 
   6   1   2       39.95       34.66      2.72 o 
   7   1   2       87.85       94.66      5.19 o 
  -7   2   2        7.54        9.02      1.75 o 
  -6   2   2       12.52       12.13      1.75 o 
  -5   2   2       54.68       50.54      2.41 o 
  -4   2   2      485.37      439.77      3.94 o 
  -3   2   2     1063.18     1122.40      6.16 o 
  -2   2   2     4290.57     4428.53     11.57 o 
  -1   2   2     3605.57     3986.57     10.07 o 
   0   2   2     4169.29     4604.73     10.88 o 
   1   2   2       61.27       50.65      1.36 o 
   2   2   2     6672.22     6717.56     15.37 o 
   3   2   2       34.60       39.13      1.42 o 
   4   2   2      126.38      118.84      2.61 o 
   5   2   2       65.26       55.95      2.33 o 
   6   2   2       16.67       18.46      2.28 o 
   7   2   2       13.66       11.35      2.53 o 
  -7   3   2      115.13      106.04      4.61 o 
  -6   3   2        8.87        9.69      1.64 o 
  -5   3   2      836.64      839.79      8.77 o 
  -4   3   2       18.40       13.63      1.19 o 
  -3   3   2      424.19      370.86      3.69 o 
  -2   3   2     1364.46     1444.96      6.44 o 
  -1   3   2      343.36      329.48      2.80 o 
   0   3   2      539.16      545.45      3.39 o 
   1   3   2      642.57      610.61      4.50 o 
   2   3   2      205.75      211.89      2.58 o 
   3   3   2      331.43      285.82      3.50 o 
   4   3   2        5.38        3.61      0.83 o 
   5   3   2      536.96      547.42      6.69 o 
   6   3   2        9.81       10.57      1.97 o 
   7   3   2      107.94      104.57      5.44 o 
  -7   4   2       52.06       43.57      3.25 o 
  -6   4   2     1726.77     1682.80     13.74 o 
  -5   4   2      358.43      345.24      5.08 o 
  -4   4   2      504.64      532.99      5.63 o 
  -3   4   2        0.61        3.22      0.58 o 
  -2   4   2     1463.83     1402.97      6.36 o 
  -1   4   2      782.21      780.15      4.38 o 
   0   4   2      203.42      222.33      2.28 o 
   1   4   2     2305.62     2471.11      8.38 o 
   2   4   2     5935.88     6112.08     15.07 o 
   3   4   2      152.73      134.35      2.50 o 
   4   4   2      179.46      183.36      3.25 o 
   5   4   2      201.17      206.06      4.22 o 
   6   4   2      712.35      731.92     10.88 o 
   7   4   2       28.93       28.92      3.44 o 
  -7   5   2      182.91      176.20      5.88 o 
  -6   5   2       23.57       20.37      2.41 o 
  -5   5   2      182.70      166.46      3.64 o 
  -4   5   2       33.79       33.58      1.64 o 
  -3   5   2     4629.54     4852.61     13.63 o 
  -2   5   2      279.33      318.68      2.94 o 
  -1   5   2      464.28      449.42      3.33 o 
   0   5   2       39.64       38.60      1.22 o 
   1   5   2      782.30      744.74      4.77 o 
   2   5   2       28.52       33.44      1.25 o 
   3   5   2     1744.17     1812.66      9.10 o 
   4   5   2        0.01        0.19      0.69 o 
   5   5   2      159.77      159.85      4.30 o 
   6   5   2        3.08        3.91      1.58 o 
   7   5   2      182.57      182.81      7.05 o 
  -7   6   2       14.50       12.07      2.28 o 
  -6   6   2       30.81       36.16      2.80 o 
  -5   6   2       74.42       74.43      2.97 o 
  -4   6   2      337.53      340.22      4.52 o 
  -3   6   2       48.10       50.76      1.36 o 
  -2   6   2     6228.24     6435.87     16.98 o 
  -1   6   2      161.56      175.87      2.11 o 
   0   6   2       82.62      100.58      1.97 o 
   1   6   2     1948.85     2072.34      8.05 o 
   2   6   2     2238.27     2252.03      9.32 o 
   3   6   2      434.75      445.79      5.08 o 
   4   6   2       95.23       98.08      2.55 o 
   5   6   2       93.87       93.86      3.44 o 
   6   6   2      151.30      160.05      5.33 o 
  -7   7   2      188.54      176.26      5.94 o 
  -6   7   2       26.84       23.87      2.53 o 
  -5   7   2      162.44      168.10      4.33 o 
  -4   7   2      435.41      435.66      6.24 o 
  -3   7   2      480.45      444.35      4.77 o 
  -2   7   2       50.32       59.78      1.75 o 
  -1   7   2     1642.59     1704.81      7.02 o 
   0   7   2       26.63       26.34      1.17 o 
   1   7   2     1941.10     1984.11      8.52 o 
   2   7   2      115.89      125.72      2.33 o 
   3   7   2      328.89      317.10      4.05 o 
   4   7   2       90.36       94.14      2.55 o 
   5   7   2      128.61      132.49      4.08 o 
   6   7   2       54.84       56.78      3.41 o 
  -7   8   2       10.06       10.13      2.11 o 
  -6   8   2      262.36      246.91      6.47 o 
  -5   8   2       14.67       12.07      1.69 o 
  -4   8   2      118.38      101.21      3.22 o 
  -3   8   2      490.02      514.67      5.36 o 
  -2   8   2     3122.86     3089.02     12.29 o 
  -1   8   2      200.92      198.96      2.33 o 
   0   8   2     2089.01     2193.31      9.94 o 
   1   8   2     1149.12     1148.71      6.30 o 
   2   8   2     1216.53     1235.79      7.35 o 
   3   8   2       19.08       21.12      1.33 o 
   4   8   2       65.61       59.33      2.14 o 
   5   8   2       19.96       24.09      2.11 o 
   6   8   2      356.92      365.56      7.22 o 
  -7   9   2      126.83      127.11      5.88 o 
  -6   9   2       21.60       22.73      2.78 o 
  -5   9   2      337.93      324.37      6.13 o 
  -4   9   2       13.15        9.46      1.42 o 
  -3   9   2     1440.64     1391.90      9.08 o 
  -2   9   2        0.00        0.61      0.61 o 
  -1   9   2      569.30      552.69      4.00 o 
   0   9   2        1.46        3.05      0.67 o 
   1   9   2     1474.84     1491.31      7.47 o 
   2   9   2       27.13       34.00      1.44 o 
   3   9   2     1905.44     1953.64     10.43 o 
   4   9   2      138.43      139.65      3.16 o 
   5   9   2      104.83      103.71      3.75 o 
   6   9   2        5.16        4.47      1.50 o 
  -7  10   2        4.01        4.25      1.72 o 
  -6  10   2      268.22      268.84      6.91 o 
  -5  10   2        5.46        5.11      1.36 o 
  -4  10   2      313.18      318.27      6.22 o 
  -3  10   2      113.40      110.62      2.78 o 
  -2  10   2      607.62      601.04      5.74 o 
  -1  10   2     1089.63     1168.41      6.13 o 
   0  10   2      278.11      266.26      3.77 o 
   1  10   2      708.41      772.71      5.44 o 
   2  10   2     2341.39     2335.07     10.71 o 
   3  10   2      147.41      153.22      3.11 o 
   4  10   2      235.49      245.39      4.19 o 
   5  10   2       19.17       19.32      2.08 o 
   6  10   2       44.50       50.81      3.44 o 
  -6  11   2       14.98       16.32      2.14 o 
  -5  11   2      290.21      287.71      6.02 o 
  -4  11   2      336.39      321.32      6.38 o 
  -3  11   2       71.56       68.72      2.30 o 
  -2  11   2       83.92       84.26      2.36 o 
  -1  11   2     1941.58     1907.29      8.24 o 
   0  11   2       91.79       87.56      2.33 o 
   1  11   2      373.13      356.43      3.77 o 
   2  11   2       86.97       92.06      2.33 o 
   3  11   2       74.95       74.40      2.30 o 
   4  11   2       29.32       30.61      1.94 o 
   5  11   2      218.63      227.63      5.52 o 
   6  11   2        0.28        1.30      1.42 o 
  -6  12   2      148.70      137.15      4.69 o 
  -5  12   2       32.75       26.00      2.28 o 
  -4  12   2      472.83      446.12      6.99 o 
  -3  12   2      401.25      399.41      5.41 o 
  -2  12   2      348.55      340.72      4.66 o 
  -1  12   2        5.64        6.13      0.92 o 
   0  12   2     1520.28     1459.56      9.46 o 
   1  12   2      401.84      401.61      5.19 o 
   2  12   2      315.30      296.26      4.11 o 
   3  12   2       26.79       29.17      1.64 o 
   4  12   2      373.67      372.44      6.49 o 
   5  12   2        7.31        8.49      1.86 o 
   6  12   2       47.23       47.93      3.94 o 
  -6  13   2       49.21       45.90      3.00 o 
  -5  13   2      399.89      379.21      7.19 o 
  -4  13   2      275.87      269.59      5.61 o 
  -3  13   2      695.21      689.12      7.33 o 
  -2  13   2      265.56      245.50      4.86 o 
  -1  13   2     2072.86     2087.10     13.49 o 
   0  13   2       32.91       31.17      1.69 o 
   1  13   2      617.63      595.49      6.49 o 
   2  13   2      135.18      130.85      3.30 o 
   3  13   2      504.14      515.14      6.63 o 
   4  13   2       35.64       39.66      2.86 o 
   5  13   2      216.27      216.30      7.19 o 
  -6  14   2      151.71      162.99      5.83 o 
  -5  14   2       24.51       23.89      2.72 o 
  -4  14   2      362.35      360.37      7.55 o 
  -3  14   2       73.71       77.90      3.05 o 
  -2  14   2     1286.15     1309.06     11.32 o 
  -1  14   2      108.40       98.30      3.22 o 
   0  14   2      816.03      825.19      7.63 o 
   1  14   2       89.17       81.93      2.69 o 
   2  14   2      171.56      174.40      3.89 o 
   3  14   2      166.34      158.47      3.89 o 
   4  14   2      422.23      419.20      9.35 o 
   5  14   2        1.17        0.47      1.75 o 
  -5  15   2      494.45      499.24      9.57 o 
  -4  15   2       84.26       77.65      3.86 o 
  -3  15   2       31.35       35.16      2.28 o 
  -2  15   2       97.38      100.44      3.41 o 
  -1  15   2      191.11      177.26      4.33 o 
   0  15   2        7.25        6.58      1.17 o 
   1  15   2      219.55      206.56      4.22 o 
   2  15   2      159.41      149.39      3.72 o 
   3  15   2      326.08      333.00      5.66 o 
   4  15   2       15.08       16.12      2.69 o 
   5  15   2      191.70      197.04      7.10 o 
  -5  16   2       26.34       28.09      2.86 o 
  -4  16   2      213.49      203.95      6.08 o 
  -3  16   2      477.03      454.20      7.35 o 
  -2  16   2       27.43       30.58      2.14 o 
  -1  16   2      215.80      192.16      4.66 o 
   0  16   2      480.56      487.31      7.19 o 
   1  16   2       75.07       69.38      2.66 o 
   2  16   2       55.92       58.39      2.55 o 
   3  16   2      190.83      190.19      4.94 o 
   4  16   2      187.60      182.75      6.63 o 
  -5  17   2      146.81      140.54      5.50 o 
  -4  17   2       18.30       16.73      2.47 o 
  -3  17   2      388.75      374.52      6.88 o 
  -2  17   2       17.71       17.90      1.94 o 
  -1  17   2      371.68      386.18      6.69 o 
   0  17   2       90.00       82.56      3.25 o 
   1  17   2      394.64      418.09      6.24 o 
   2  17   2       35.07       32.89      2.14 o 
   3  17   2      379.15      375.82      7.94 o 
   4  17   2       24.92       22.37      3.08 o 
  -4  18   2      208.26      210.03      6.41 o 
  -3  18   2       10.91        9.63      2.03 o 
  -2  18   2      640.68      634.89      8.99 o 
  -1  18   2       75.51       79.57      3.33 o 
   0  18   2      577.31      588.96      8.41 o 
   1  18   2      159.03      164.35      4.61 o 
   2  18   2      720.46      707.25      9.41 o 
   3  18   2       50.88       55.28      3.44 o 
   4  18   2      190.02      205.31      7.35 o 
  -4  19   2        2.88        4.08      1.78 o 
  -3  19   2      132.27      127.36      5.00 o 
  -2  19   2        1.09        0.53      1.14 o 
  -1  19   2     1283.45     1257.86     12.74 o 
   0  19   2        6.54        6.88      1.58 o 
   1  19   2      542.19      539.54      9.38 o 
   2  19   2        0.54        2.53      1.28 o 
   3  19   2        9.05        8.21      2.00 o 
  -3  20   2       10.43       15.04      2.36 o 
  -2  20   2      404.65      438.10      7.94 o 
  -1  20   2       16.76       17.15      2.11 o 
   0  20   2      338.82      331.20      6.77 o 
   1  20   2        8.30        8.74      1.97 o 
   2  20   2      242.89      259.26      6.91 o 
  -2  21   2        1.28        2.33      1.53 o 
  -1  21   2      199.19      227.96      5.88 o 
   0  21   2       74.64       80.01      4.05 o 
   1  21   2      220.42      244.36      6.80 o 
   2  21   2       11.27       11.82      2.16 o 
  -1  22   2       25.22       24.34      2.78 o 
   0  22   2      299.82      300.81      8.83 o 
  -7   0   3      241.90      228.93      8.52 o 
   5   0   3       99.15       98.52      6.36 o 
  -5   0   3      117.47      125.80      6.44 o 
  -5   0   3      117.47      113.01      9.02 o 
   3   0   3       90.66       90.03      4.94 o 
  -3   0   3     2410.62     2474.83     19.15 o 
  -3   0   3     2410.62     2462.87     31.33 o 
   1   0   3     1191.10     1249.36     19.15 o 
  -1   0   3     2783.96     3017.56     14.07 o 
   1   0   3     4630.58     4999.20     19.09 o 
  -3   0   3      620.07      634.26      7.69 o 
   3   0   3      352.47      358.04      6.19 o 
   3   0   3      352.47      347.27     13.90 o 
  -5   0   3       30.22       28.42      3.19 o 
   5   0   3      385.44      382.76      9.35 o 
  -7   0   3       62.22       62.39      6.47 o 
  -7   1   3       51.44       51.73      4.25 o 
  -7   1   3       38.51       40.49      7.38 o 
  -6   1   3      445.42      452.62      8.91 o 
  -6   1   3      430.50      426.78     13.18 o 
  -5   1   3       66.87       63.58      3.44 o 
  -5   1   3       28.37       26.64      3.58 o 
  -4   1   3      105.20      108.65      3.80 o 
  -4   1   3       68.37       72.24      3.19 o 
  -3   1   3      887.34      919.16     13.54 o 
  -3   1   3        0.49        3.27      0.89 o 
  -2   1   3     2767.46     2902.47     11.99 o 
  -2   1   3     2848.77     2904.61     21.09 o 
  -1   1   3        9.05       15.54      0.86 o 
   0   1   3     1196.02     1249.39      6.83 o 
   1   1   3      316.10      357.62      3.77 o 
   2   1   3     3447.74     3632.17     15.35 o 
   2   1   3     3447.86     3664.20     18.34 o 
   3   1   3      160.77      170.51      3.11 o 
   3   1   3      143.18      154.69      6.77 o 
   4   1   3      156.96      155.47      4.36 o 
   4   1   3      149.66      151.86     10.49 o 
   5   1   3      168.74      179.17      5.38 o 
   6   1   3       60.18       65.77      4.58 o 
  -7   2   3      256.69      279.94      8.27 o 
  -7   2   3      246.62      248.19     16.15 o 
  -6   2   3      150.82      144.09      4.86 o 
  -6   2   3      130.49      110.48     10.10 o 
  -5   2   3       24.26       24.62      2.58 o 
  -5   2   3       18.52       18.46      3.50 o 
  -4   2   3       85.66       92.83      2.97 o 
  -4   2   3      255.45      259.57      5.55 o 
  -3   2   3     2773.40     2891.06     12.54 o 
  -3   2   3     2773.75     2841.53     24.06 o 
  -2   2   3       41.52       38.30      1.53 o 
  -2   2   3      191.12      171.68      5.36 o 
  -1   2   3       76.65       77.43      1.97 o 
  -1   2   3      125.93      120.72      5.19 o 
   0   2   3      191.58      184.89      2.30 o 
   1   2   3      581.60      561.27      4.86 o 
   2   2   3        1.38        3.75      0.89 o 
   2   2   3      714.77      735.03     11.99 o 
   3   2   3      660.08      679.55     13.71 o 
   3   2   3      682.11      692.15      6.02 o 
   4   2   3       27.09       28.39      1.97 o 
   5   2   3      112.59      116.92      4.50 o 
   6   2   3      102.59      104.32      5.52 o 
  -7   3   3       59.18       53.53      4.38 o 
  -7   3   3        9.65       15.60      5.61 o 
  -6   3   3      104.69      113.40      5.19 o 
  -6   3   3      104.66       97.30      9.88 o 
  -5   3   3      154.55      150.31      4.44 o 
  -5   3   3       30.11       28.34      5.36 o 
  -4   3   3      283.13      265.01      5.63 o 
  -4   3   3      276.82      250.16      4.66 o 
  -3   3   3      189.68      187.44      6.63 o 
  -3   3   3      178.14      183.50      3.19 o 
  -2   3   3     3341.57     3491.02     12.29 o 
  -2   3   3     3354.60     3401.32     32.05 o 
  -1   3   3       36.02       38.49      1.36 o 
  -1   3   3       37.23       40.13      3.33 o 
   0   3   3        4.70        5.88      0.61 o 
   1   3   3       50.66       51.01      1.89 o 
   1   3   3      910.20      953.74     18.87 o 
   2   3   3       44.86       44.04      1.80 o 
   2   3   3       90.68       96.66      6.80 o 
   3   3   3       95.75       94.94      2.94 o 
   3   3   3       24.55       30.56      4.94 o 
   4   3   3      483.79      490.83     17.98 o 
   4   3   3      491.53      493.25      6.63 o 
   5   3   3       27.02       31.11      2.97 o 
   6   3   3      195.04      211.84      7.44 o 
  -7   4   3      328.20      319.99      8.88 o 
  -7   4   3      323.87      294.37     17.79 o 
  -6   4   3      220.30      218.66      6.83 o 
  -6   4   3       37.15       39.85      6.80 o 
  -5   4   3      814.85      809.74     14.29 o 
  -5   4   3      817.04      857.69      9.91 o 
  -4   4   3       45.59       42.88      2.39 o 
  -4   4   3        1.03        3.22      1.03 o 
  -3   4   3      374.35      346.85      4.33 o 
  -3   4   3      448.53      422.53      9.77 o 
  -2   4   3       27.17       34.14      1.36 o 
  -2   4   3      351.54      342.83     10.43 o 
  -1   4   3     1376.52     1387.88     17.54 o 
  -1   4   3     1329.58     1323.21      7.72 o 
   0   4   3      182.50      183.17      2.72 o 
   0   4   3      524.51      548.14      8.05 o 
   1   4   3     1268.03     1291.24     22.34 o 
   1   4   3     1261.04     1240.54      7.94 o 
   2   4   3      288.38      284.21      4.55 o 
   2   4   3      384.67      376.74      9.44 o 
   3   4   3      173.53      171.32      4.72 o 
   3   4   3      173.27      170.65      5.25 o 
   4   4   3      218.09      229.49      4.77 o 
   5   4   3      721.61      732.50     10.49 o 
   6   4   3      100.14       95.25      5.33 o 
  -7   5   3       84.53       73.96      4.80 o 
  -7   5   3       29.40       22.06      6.44 o 
  -6   5   3      481.29      486.45     10.05 o 
  -6   5   3      477.71      465.33     20.23 o 
  -5   5   3      142.61      136.60      5.11 o 
  -5   5   3       27.50       24.06      3.22 o 
  -4   5   3      596.99      647.66      7.35 o 
  -4   5   3      750.69      759.59     10.13 o 
  -3   5   3       60.93       56.92      2.03 o 
  -3   5   3      294.00      292.35      7.77 o 
  -2   5   3     2521.97     2665.99     10.68 o 
  -2   5   3     2691.03     2828.26     30.67 o 
  -1   5   3      120.29      128.47      2.44 o 
  -1   5   3      234.29      252.49      7.83 o 
   0   5   3      443.17      437.82      4.38 o 
   0   5   3      474.12      467.13      6.99 o 
   1   5   3      657.24      650.52      6.33 o 
   1   5   3     1305.95     1330.43     16.24 o 
   2   5   3      906.08      914.70      8.24 o 
   2   5   3      921.76      947.42     15.04 o 
   3   5   3      751.12      769.05      9.60 o 
   3   5   3      597.56      614.97      9.96 o 
   4   5   3      454.60      466.21      6.69 o 
   4   5   3      447.52      448.48     17.07 o 
   5   5   3      136.79      144.40      5.11 o 
   6   5   3      221.88      225.63      7.63 o 
  -7   6   3       64.13       70.27      4.83 o 
  -7   6   3       63.94       63.36      8.71 o 
  -6   6   3       89.86       85.70      4.77 o 
  -6   6   3       66.47       67.33      8.44 o 
  -5   6   3      208.64      214.50      6.33 o 
  -5   6   3      182.83      188.99      7.63 o 
  -4   6   3       92.84       98.33      5.44 o 
  -4   6   3      359.85      373.74      8.41 o 
  -3   6   3     1631.06     1673.09     15.26 o 
  -3   6   3     1629.82     1737.20     10.91 o 
  -2   6   3        0.99        3.83      0.86 o 
  -2   6   3      132.48      122.61      4.33 o 
  -1   6   3      284.11      255.77      5.05 o 
  -1   6   3      293.80      274.06      3.86 o 
   0   6   3       37.66       39.77      1.61 o 
   0   6   3      110.74       97.80      2.80 o 
   1   6   3      511.19      473.07      5.41 o 
   1   6   3      511.45      489.47      5.91 o 
   2   6   3        4.83        5.69      0.83 o 
   2   6   3      424.06      426.70     10.52 o 
   3   6   3     1038.04     1057.95     13.35 o 
   3   6   3     1061.92     1092.59     11.55 o 
   4   6   3      147.35      143.43      4.47 o 
   4   6   3      100.32      106.29      8.94 o 
   5   6   3      108.03      112.76      4.08 o 
   6   6   3       17.17       23.51      3.39 o 
  -7   7   3        1.48        2.11      2.66 o 
  -7   7   3        1.12        1.14      3.41 o 
  -6   7   3      227.78      235.84      7.24 o 
  -6   7   3      227.77      228.88     14.63 o 
  -5   7   3       89.68       88.06      5.00 o 
  -5   7   3        1.50        3.41      1.94 o 
  -4   7   3      390.33      394.25     10.49 o 
  -4   7   3      454.97      459.11      9.32 o 
  -3   7   3      698.40      699.67      8.91 o 
  -3   7   3      518.35      540.92      8.35 o 
  -2   7   3       80.09       72.41      2.39 o 
  -2   7   3       25.43       18.07      1.53 o 
  -1   7   3      216.85      211.34      5.50 o 
  -1   7   3      706.29      701.08      5.77 o 
   0   7   3     1902.79     1828.61     15.51 o 
   0   7   3     1958.57     1963.63     12.35 o 
   1   7   3      212.52      205.90      3.91 o 
   1   7   3      219.06      216.36      4.05 o 
   2   7   3      699.98      691.54      7.02 o 
   2   7   3      833.32      826.28      9.10 o 
   3   7   3      351.73      361.64      8.10 o 
   3   7   3      251.33      248.22      6.80 o 
   4   7   3      343.19      352.54      6.08 o 
   4   7   3      342.81      358.67     15.54 o 
   5   7   3       58.64       64.77      3.33 o 
   6   7   3        1.70        1.61      2.61 o 
  -7   8   3      148.34      150.25      7.55 o 
  -7   8   3      145.03      143.70     12.90 o 
  -6   8   3       88.10       92.03      5.69 o 
  -6   8   3        7.58        6.63      4.14 o 
  -5   8   3      268.62      278.16      8.33 o 
  -5   8   3      268.25      271.50      9.57 o 
  -4   8   3       61.23       58.39      4.63 o 
  -4   8   3       80.75       79.12      3.86 o 
  -3   8   3      565.37      530.74      6.69 o 
  -3   8   3      548.04      517.50     11.66 o 
  -2   8   3      380.19      406.13      4.50 o 
  -2   8   3       10.16        9.55      1.83 o 
  -1   8   3     2239.31     2329.19     14.82 o 
  -1   8   3     2222.59     2264.69     15.90 o 
   0   8   3      636.71      625.35      7.27 o 
   0   8   3       65.00       59.86      3.19 o 
   1   8   3     1441.14     1490.73     11.13 o 
   1   8   3     1438.53     1521.12     10.49 o 
   2   8   3       67.35       74.65      2.64 o 
   2   8   3      208.32      209.00      4.83 o 
   3   8   3       75.86       73.07      4.00 o 
   3   8   3       91.61       92.11      3.83 o 
   4   8   3        1.43        3.94      2.22 o 
   4   8   3       70.43       69.94      3.41 o 
   5   8   3      314.96      311.63      6.55 o 
   6   8   3       50.19       51.79      4.27 o 
  -7   9   3       33.90       37.38      7.35 o 
  -7   9   3       45.95       42.93      5.94 o 
  -6   9   3       51.04       53.81      4.11 o 
  -6   9   3       50.63       45.54      7.16 o 
  -5   9   3      252.06      256.85      7.05 o 
  -5   9   3      131.88      133.24      7.10 o 
  -4   9   3      841.02      869.93     11.41 o 
  -4   9   3      760.54      757.76     15.29 o 
  -3   9   3      220.87      209.61      7.77 o 
  -3   9   3      395.32      376.46      5.80 o 
  -2   9   3     1238.95     1271.84     11.10 o 
  -2   9   3     1161.32     1130.08     12.02 o 
  -1   9   3       38.50       37.69      2.86 o 
  -1   9   3      436.80      432.61      6.02 o 
   0   9   3     1548.45     1588.06     15.51 o 
   0   9   3     1558.35     1607.01     12.07 o 
   1   9   3      301.79      314.30      4.38 o 
   1   9   3      600.51      595.74      7.49 o 
   2   9   3      678.22      678.52     10.93 o 
   2   9   3      735.03      753.04      7.16 o 
   3   9   3      312.89      295.18      7.72 o 
   3   9   3      508.51      496.27      8.16 o 
   4   9   3      467.20      520.78     13.02 o 
   4   9   3      501.12      525.08      8.27 o 
   5   9   3       14.59       16.15      2.39 o 
   6   9   3       46.84       47.76      5.44 o 
   6   9   3       55.56       66.38      5.27 o 
  -6  10   3       35.13       36.74      3.75 o 
  -6  10   3       18.56       20.45      5.97 o 
  -5  10   3        5.63        7.27      2.44 o 
  -5  10   3        5.34        7.74      2.75 o 
  -4  10   3      485.73      481.98      8.69 o 
  -4  10   3      356.80      336.75     10.57 o 
  -3  10   3     1471.28     1479.32     11.57 o 
  -3  10   3     1467.90     1437.66     20.54 o 
  -2  10   3      468.63      454.14      9.13 o 
  -2  10   3      664.11      637.73     10.02 o 
  -1  10   3      265.68      242.31      4.69 o 
  -1  10   3      263.41      234.95      6.41 o 
   0  10   3       76.55       64.39      2.86 o 
   0  10   3        8.79        8.08      1.83 o 
   1  10   3      880.53      830.61      9.24 o 
   1  10   3      759.99      710.49     13.52 o 
   2  10   3       13.14       15.15      2.41 o 
   2  10   3      390.72      371.38      8.49 o 
   3  10   3      501.22      497.49     10.16 o 
   3  10   3      593.00      609.70      9.05 o 
   4  10   3        1.12        0.64      2.00 o 
   4  10   3        2.49        0.42      1.69 o 
   5  10   3       69.21       75.24      4.19 o 
  -6  11   3      154.39      170.82      6.63 o 
  -6  11   3      147.37      153.58     12.68 o 
  -5  11   3       18.50       18.71      3.75 o 
  -5  11   3       23.00       22.37      3.11 o 
  -4  11   3       15.73       13.63      2.44 o 
  -4  11   3       11.02       10.27      2.83 o 
  -3  11   3       94.27       91.14      3.58 o 
  -3  11   3       20.30       24.17      4.75 o 
  -2  11   3     1355.39     1305.51     15.79 o 
  -2  11   3     1408.95     1380.80     15.07 o 
  -1  11   3      676.75      684.71      7.80 o 
  -1  11   3      609.64      594.40     10.32 o 
   0  11   3      260.91      211.92      6.19 o 
   0  11   3      417.72      377.77      6.41 o 
   1  11   3      556.88      543.81      7.88 o 
   1  11   3      208.24      206.59      6.22 o 
   2  11   3      287.59      282.10      7.52 o 
   2  11   3      292.81      294.34      7.83 o 
   3  11   3       21.15       20.29      3.11 o 
   3  11   3       18.32       15.46      2.61 o 
   4  11   3       22.24       21.87      2.86 o 
   4  11   3       17.48       19.01      3.66 o 
   5  11   3       65.18       65.66      4.11 o 
  -6  12   3      137.61      138.40      7.33 o 
  -6  12   3       60.09       64.30      5.83 o 
  -5  12   3      534.05      513.75     14.54 o 
  -5  12   3      580.25      575.98     13.07 o 
  -4  12   3       32.72       35.55      3.41 o 
  -4  12   3       25.45       28.28      5.41 o 
  -3  12   3       82.55       76.01      3.44 o 
  -3  12   3       82.22       79.40      7.72 o 
  -2  12   3      503.61      464.05      8.13 o 
  -2  12   3        5.12        5.88      3.27 o 
  -1  12   3      297.32      298.65      7.66 o 
  -1  12   3      297.32      295.51      7.33 o 
   0  12   3        0.02        1.05      1.33 o 
   0  12   3       76.50       76.57      3.36 o 
   1  12   3     1937.95     1929.22     19.04 o 
   1  12   3     1939.27     1962.85     15.35 o 
   2  12   3        1.27        1.91      1.58 o 
   2  12   3       22.42       24.20      3.22 o 
   3  12   3       34.84       34.83      3.52 o 
   3  12   3       28.29       27.95      3.11 o 
   4  12   3      316.99      294.59      9.46 o 
   4  12   3      179.61      236.29      9.57 o 
   5  12   3      316.80      321.24      7.85 o 
  -6  13   3      156.71      150.09      7.72 o 
  -6  13   3      156.13      139.01      8.38 o 
  -5  13   3       33.00       30.33      3.55 o 
  -5  13   3        0.94        2.69      3.03 o 
  -4  13   3      651.82      652.93     11.43 o 
  -4  13   3      643.30      609.75     21.54 o 
  -3  13   3      465.68      469.35      7.80 o 
  -3  13   3       46.60       50.68      6.58 o 
  -2  13   3      935.91      928.88     10.60 o 
  -2  13   3      930.03      916.92     23.87 o 
  -1  13   3      268.71      240.25      7.13 o 
  -1  13   3      312.35      293.32      7.63 o 
   0  13   3      169.66      176.95      6.08 o 
   0  13   3      238.78      243.42      5.58 o 
   1  13   3      262.10      256.13      5.97 o 
   1  13   3       22.87       23.92      2.75 o 
   2  13   3     1641.22     1737.89     19.45 o 
   2  13   3     1629.23     1651.80     18.82 o 
   3  13   3      198.63      199.07      7.24 o 
   3  13   3       33.15       41.96      3.64 o 
   4  13   3      124.64      128.36      7.33 o 
   4  13   3      124.88      112.56      6.38 o 
   5  13   3       42.39       41.77      4.14 o 
  -5  14   3      196.23      202.79      7.22 o 
  -5  14   3      148.99      145.23     11.91 o 
  -4  14   3      166.77      166.65      6.24 o 
  -4  14   3       79.74       71.91      8.21 o 
  -3  14   3     1245.38     1254.00     12.96 o 
  -3  14   3     1244.52     1247.20     29.83 o 
  -2  14   3      197.39      187.02      5.16 o 
  -2  14   3       76.75       65.72      7.05 o 
  -1  14   3      195.46      186.91      5.61 o 
  -1  14   3      172.47      171.59      7.72 o 
   0  14   3      133.73      126.05      5.41 o 
   0  14   3       89.36       77.40      4.38 o 
   1  14   3      488.74      488.69      8.30 o 
   1  14   3      469.00      440.68      9.71 o 
   2  14   3      323.44      318.38      8.80 o 
   2  14   3        3.32        6.80      2.47 o 
   3  14   3      358.85      370.91      9.91 o 
   3  14   3      338.33      336.58      9.24 o 
   4  14   3      221.98      216.28      8.58 o 
   4  14   3      183.65      198.29      9.13 o 
  -5  15   3       44.28       46.68      4.14 o 
  -5  15   3        1.95        2.25      3.22 o 
  -4  15   3      304.98      293.32      8.30 o 
  -4  15   3      298.71      286.93     15.60 o 
  -3  15   3        5.46        5.72      2.05 o 
  -3  15   3        1.53        2.83      3.08 o 
  -2  15   3        8.84        9.30      3.69 o 
  -2  15   3       34.91       35.50      2.83 o 
  -1  15   3      451.58      437.91      8.60 o 
  -1  15   3      190.80      198.57      8.58 o 
   0  15   3     1013.81      999.06     14.74 o 
   0  15   3     1062.89     1089.12     15.15 o 
   1  15   3      101.36       95.64      4.94 o 
   1  15   3      103.63      108.18      4.33 o 
   2  15   3       15.27       12.13      2.55 o 
   2  15   3       15.67       15.93      3.05 o 
   3  15   3       24.38       25.92      5.94 o 
   3  15   3      101.22      104.52      5.80 o 
   4  15   3      165.06      171.46      7.88 o 
   4  15   3      164.56      169.68     12.90 o 
  -5  16   3       98.14       99.96     10.27 o 
  -5  16   3      104.85      108.46      5.80 o 
  -4  16   3        5.72        7.24      2.83 o 
  -4  16   3        0.68        0.19      2.72 o 
  -3  16   3      281.38      266.34      6.55 o 
  -3  16   3      267.87      261.43     14.54 o 
  -2  16   3      116.63      119.39      4.55 o 
  -2  16   3       76.09       74.07      7.77 o 
  -1  16   3      203.66      218.97      6.44 o 
  -1  16   3      201.23      194.99      8.60 o 
   0  16   3        9.47       10.66      2.83 o 
   0  16   3       61.23       58.59      4.25 o 
   1  16   3      157.59      155.16      6.24 o 
   1  16   3      177.17      178.67      6.63 o 
   2  16   3      121.45      121.42      6.02 o 
   2  16   3       52.54       57.00      4.19 o 
   3  16   3       19.57       22.62      3.86 o 
   3  16   3       19.75       24.84      3.30 o 
   4  16   3       51.33       56.75      5.19 o 
   4  16   3       26.08       33.61      7.02 o 
  -4  17   3      317.12      316.49      8.99 o 
  -4  17   3      315.91      307.41     16.60 o 
  -3  17   3       91.23       81.04      4.83 o 
  -3  17   3       11.04       12.29      4.66 o 
  -2  17   3      476.92      458.11      8.55 o 
  -2  17   3      456.57      424.06     18.01 o 
  -1  17   3       75.88       78.68      3.94 o 
  -1  17   3       25.35       28.56      5.58 o 
   0  17   3      196.45      199.60      7.16 o 
   0  17   3      202.97      210.89      7.49 o 
   1  17   3       79.11       83.54      4.88 o 
   1  17   3      196.55      192.38      7.19 o 
   2  17   3      314.59      318.24      9.41 o 
   2  17   3      311.75      291.60      8.83 o 
   3  17   3       85.96       88.25      5.00 o 
   3  17   3        4.70        7.33      4.30 o 
  -4  18   3       91.86       87.14      5.30 o 
  -4  18   3       49.86       45.26      7.05 o 
  -3  18   3       63.17       62.14      4.52 o 
  -3  18   3       63.06       46.65      7.08 o 
  -2  18   3      234.18      231.26      6.44 o 
  -2  18   3       30.38       36.99      6.47 o 
  -1  18   3      670.86      663.20     10.41 o 
  -1  18   3      670.68      644.86     22.23 o 
   0  18   3        0.73        3.83      2.47 o 
   0  18   3      173.24      167.57      6.02 o 
   1  18   3      792.33      773.13     14.26 o 
   1  18   3      800.14      809.43     19.20 o 
   2  18   3        0.45        1.28      1.86 o 
   2  18   3       16.67       14.57      4.19 o 
   3  18   3      176.09      168.96      6.63 o 
   3  18   3      163.26      160.55     13.13 o 
  -3  19   3       54.33       52.84      4.38 o 
  -3  19   3       22.01       23.17      6.13 o 
  -2  19   3      164.50      152.33      5.55 o 
  -2  19   3      162.05      156.80     11.77 o 
  -1  19   3      233.50      233.68      6.55 o 
  -1  19   3        1.76        4.80      3.69 o 
   0  19   3      900.92      898.52     19.70 o 
   0  19   3      901.38      924.83     13.77 o 
   1  19   3        9.55        9.77      2.94 o 
   1  19   3       51.24       47.10      5.83 o 
   2  19   3      125.68      123.92      8.05 o 
   2  19   3      131.34      136.15      8.69 o 
  -2  20   3       98.13       98.02      4.75 o 
  -2  20   3        6.37        7.74      4.33 o 
  -1  20   3      140.48      138.93      5.41 o 
  -1  20   3      124.15      111.79     10.05 o 
   0  20   3       63.48       64.27      8.24 o 
   0  20   3       95.42       97.41      4.69 o 
   1  20   3      358.35      382.24     14.18 o 
   1  20   3      356.71      327.67     12.43 o 
  -1  21   3       34.19       39.02      6.88 o 
  -1  21   3      117.17      119.92      5.22 o 
   0  21   3      331.38      340.41      8.21 o 
   0  21   3      322.59      322.15     17.15 o 
  -6   0   4      179.52      193.41      7.19 o 
  -4   0   4     1160.39     1224.33     11.96 o 
  -2   0   4      392.40      403.33      6.19 o 
   0   0   4    10797.69    11268.31     31.22 o 
   2   0   4      276.70      260.71      6.61 o 
   4   0   4     1117.85     1132.94     15.85 o 
   6   0   4       31.37       34.52      5.00 o 
  -7   1   4       81.72       85.01      4.27 o 
  -6   1   4        5.16        6.44      1.50 o 
  -5   1   4      198.47      185.28      4.55 o 
  -4   1   4        0.88        0.89      0.75 o 
  -3   1   4      402.85      433.69      5.16 o 
  -2   1   4       42.94       42.60      1.58 o 
  -1   1   4     2728.11     2808.70     11.96 o 
   0   1   4       86.50       81.12      1.91 o 
   1   1   4      838.51      862.60      6.58 o 
   2   1   4       70.62       56.23      2.33 o 
   3   1   4      504.79      507.70      7.02 o 
   4   1   4        2.05        3.03      1.30 o 
   5   1   4       55.42       58.34      3.03 o 
   6   1   4       19.13       20.95      3.19 o 
  -7   2   4        4.54        5.08      1.80 o 
  -6   2   4       22.71       21.90      2.53 o 
  -5   2   4      129.38      126.91      3.83 o 
  -4   2   4      352.29      335.25      5.27 o 
  -3   2   4        5.96        6.11      1.00 o 
  -2   2   4      331.80      360.31      4.16 o 
  -1   2   4     1016.96     1060.84      6.72 o 
   0   2   4      374.58      348.27      3.64 o 
   1   2   4       21.80       20.73      1.33 o 
   2   2   4      327.15      332.42      4.47 o 
   3   2   4       47.62       37.60      2.22 o 
   4   2   4      379.45      381.29      6.61 o 
   5   2   4        1.47        1.97      1.28 o 
   6   2   4        1.48        2.61      1.78 o 
  -7   3   4      105.34      110.54      4.91 o 
  -6   3   4        0.57        1.58      1.47 o 
  -5   3   4      728.54      751.71      8.88 o 
  -4   3   4        2.66        3.19      0.86 o 
  -3   3   4        9.06        7.94      1.00 o 
  -2   3   4      122.71      123.17      2.72 o 
  -1   3   4      689.76      679.74      5.41 o 
   0   3   4      109.80      104.63      2.05 o 
   1   3   4      379.04      347.79      4.44 o 
   2   3   4        0.48        0.67      0.69 o 
   3   3   4       63.29       58.14      2.61 o 
   4   3   4       28.92       27.06      2.16 o 
   5   3   4      451.27      432.86      8.52 o 
   6   3   4        0.52        1.53      1.72 o 
  -7   4   4       25.08       24.37      2.97 o 
  -6   4   4     1026.76     1011.75     12.90 o 
  -5   4   4      286.96      282.10      5.58 o 
  -4   4   4      189.67      201.32      3.52 o 
  -3   4   4        0.61        0.61      0.67 o 
  -2   4   4      103.92       93.22      2.22 o 
  -1   4   4       34.83       36.61      1.44 o 
   0   4   4     2135.40     2185.37      9.19 o 
   1   4   4        3.27        3.64      0.83 o 
   2   4   4      309.28      291.12      4.41 o 
   3   4   4        3.54        5.16      1.22 o 
   4   4   4      239.58      246.91      5.38 o 
   5   4   4       53.25       50.18      3.36 o 
   6   4   4      200.00      183.33      7.05 o 
  -7   5   4      129.19      129.33      5.30 o 
  -6   5   4       18.28       16.68      2.47 o 
  -5   5   4      305.85      280.61      5.66 o 
  -4   5   4        9.03       10.74      1.33 o 
  -3   5   4     1866.25     1997.18     10.24 o 
  -2   5   4        0.20       -0.03      0.58 o 
  -1   5   4      287.33      275.44      3.69 o 
   0   5   4        0.12        0.11      0.50 o 
   1   5   4      469.29      456.72      5.22 o 
   2   5   4        7.30        6.85      1.11 o 
   3   5   4      411.45      409.60      5.72 o 
   4   5   4        7.56        7.63      1.55 o 
   5   5   4      225.83      224.55      6.33 o 
  -7   6   4        9.56        6.22      1.91 o 
  -6   6   4       17.88       19.70      2.53 o 
  -5   6   4        0.37        0.58      1.11 o 
  -4   6   4      844.89      856.72      7.99 o 
  -3   6   4        8.38       10.77      1.28 o 
  -2   6   4     1033.04     1074.80      7.22 o 
  -1   6   4      344.60      367.44      4.05 o 
   0   6   4      261.45      249.25      3.19 o 
   1   6   4       38.36       43.38      1.80 o 
   2   6   4      115.99      119.75      3.00 o 
   3   6   4       12.18       13.29      1.53 o 
   4   6   4      419.69      417.37      7.02 o 
   5   6   4       59.99       62.92      3.64 o 
  -6   7   4        0.43        1.11      1.39 o 
  -5   7   4       56.87       55.64      2.83 o 
  -4   7   4       22.43       22.81      1.94 o 
  -3   7   4      386.08      370.25      5.11 o 
  -2   7   4      153.29      156.72      2.83 o 
  -1   7   4      866.62      888.55      6.22 o 
   0   7   4       72.37       67.77      1.80 o 
   1   7   4      958.51      941.20      7.99 o 
   2   7   4       23.46       21.79      1.55 o 
   3   7   4       35.66       35.08      2.03 o 
   4   7   4        0.20        1.50      1.17 o 
   5   7   4      112.15      115.59      4.72 o 
  -6   8   4      115.59      116.34      5.27 o 
  -5   8   4       18.56       14.79      1.91 o 
  -4   8   4      421.44      409.99      6.58 o 
  -3   8   4       27.59       26.12      1.67 o 
  -2   8   4      651.77      643.61      7.38 o 
  -1   8   4      209.96      214.97      3.72 o 
   0   8   4     1368.66     1401.48      9.19 o 
   1   8   4      770.35      777.68      8.35 o 
   2   8   4      181.12      180.84      4.36 o 
   3   8   4      175.30      184.61      4.63 o 
   4   8   4      247.64      245.33      6.27 o 
   5   8   4       37.16       39.60      3.55 o 
  -6   9   4       13.95       17.93      2.44 o 
  -5   9   4      140.80      118.92      4.36 o 
  -4   9   4        1.30        2.28      1.28 o 
  -3   9   4      580.38      585.80      7.49 o 
  -2   9   4      188.08      177.09      4.08 o 
  -1   9   4      399.81      396.64      5.13 o 
   0   9   4      114.06      115.64      2.89 o 
   1   9   4     1307.42     1312.97     11.07 o 
   2   9   4        0.58        1.05      1.05 o 
   3   9   4      442.16      432.19      7.08 o 
   4   9   4       15.26       16.68      2.33 o 
   5   9   4       74.67       69.83      4.44 o 
  -6  10   4      110.63      110.70      5.52 o 
  -5  10   4        0.01        1.25      1.36 o 
  -4  10   4      116.53      121.14      4.44 o 
  -3  10   4        0.23        0.69      0.94 o 
  -2  10   4      174.80      157.44      3.97 o 
  -1  10   4       62.14       63.89      2.30 o 
   0  10   4      909.52      906.70      7.94 o 
   1  10   4        0.00        0.33      1.03 o 
   2  10   4      532.30      508.95      7.47 o 
   3  10   4       24.50       24.87      2.22 o 
   4  10   4      118.76      121.31      4.22 o 
   5  10   4       10.06       11.27      2.58 o 
  -6  11   4        4.97        4.33      1.94 o 
  -5  11   4      177.45      188.38      5.83 o 
  -4  11   4      422.00      408.35      7.96 o 
  -3  11   4      159.44      150.11      4.11 o 
  -2  11   4       85.13       82.40      3.08 o 
  -1  11   4      416.19      377.02      6.05 o 
   0  11   4        2.06        2.28      0.97 o 
   1  11   4      206.67      193.96      4.61 o 
   2  11   4        0.64        0.47      1.05 o 
   3  11   4       92.31       90.61      3.58 o 
   4  11   4       78.56       81.18      3.64 o 
   5  11   4      109.88      114.23      5.61 o 
  -6  12   4       56.01       56.31      4.22 o 
  -5  12   4       56.05       52.42      3.44 o 
  -4  12   4      442.27      428.11      8.33 o 
  -3  12   4      137.24      135.60      4.02 o 
  -2  12   4      127.89      129.52      3.86 o 
  -1  12   4      223.04      222.16      4.86 o 
   0  12   4      890.44      882.95      8.33 o 
   1  12   4       81.50       85.17      3.25 o 
   2  12   4      132.23      136.29      4.19 o 
   3  12   4      193.89      205.45      5.30 o 
   4  12   4      155.88      155.33      4.86 o 
  -5  13   4      273.82      258.85      7.05 o 
  -4  13   4       62.76       60.78      3.55 o 
  -3  13   4      835.52      846.51      9.96 o 
  -2  13   4      156.11      154.30      4.30 o 
  -1  13   4      576.70      568.48      7.85 o 
   0  13   4        8.86        9.82      1.53 o 
   1  13   4      337.23      340.83      6.30 o 
   2  13   4       81.61       75.88      3.33 o 
   3  13   4      233.87      234.31      5.74 o 
   4  13   4        0.07        1.44      1.47 o 
  -5  14   4       28.30       26.75      2.78 o 
  -4  14   4      562.12      553.16      9.85 o 
  -3  14   4        1.51        0.64      1.08 o 
  -2  14   4      628.05      631.62      8.63 o 
  -1  14   4       35.36       35.27      2.33 o 
   0  14   4      141.64      131.41      4.55 o 
   1  14   4      103.85      100.13      3.69 o 
   2  14   4      183.80      194.21      5.13 o 
   3  14   4        0.78        1.44      1.30 o 
   4  14   4      254.64      258.74      7.19 o 
  -5  15   4      103.64      110.68      4.97 o 
  -4  15   4       49.18       51.12      3.47 o 
  -3  15   4      106.21      109.04      4.00 o 
  -2  15   4       22.95       23.31      2.16 o 
  -1  15   4       71.31       71.52      3.16 o 
   0  15   4        2.23        2.89      1.39 o 
   1  15   4      260.00      255.68      6.49 o 
   2  15   4      141.94      136.07      4.47 o 
   3  15   4      109.16      114.31      4.33 o 
  -4  16   4      191.42      197.35      6.30 o 
  -3  16   4       62.30       57.34      3.55 o 
  -2  16   4        6.69        7.66      1.58 o 
  -1  16   4       10.03        9.35      1.69 o 
   0  16   4      232.43      236.90      6.33 o 
   1  16   4        0.58        1.83      1.39 o 
   2  16   4       72.28       81.09      3.61 o 
   3  16   4        1.29        0.80      1.36 o 
  -4  17   4        1.89        3.14      1.69 o 
  -3  17   4      378.98      359.92      8.21 o 
  -2  17   4        8.94       10.02      1.83 o 
  -1  17   4       54.34       54.28      3.00 o 
   0  17   4       77.87       72.30      3.80 o 
   1  17   4      401.19      410.07      8.60 o 
   2  17   4       17.68       22.42      2.72 o 
  -3  18   4        4.24        4.58      1.80 o 
  -2  18   4      434.52      411.79      7.83 o 
  -1  18   4       13.04       14.54      2.08 o 
   0  18   4      265.14      260.54      6.99 o 
   1  18   4        0.50        0.17      1.36 o 
   2  18   4      486.67      499.71      9.82 o 
  -2  19   4        6.16        6.66      1.72 o 
  -1  19   4      249.40      234.43      6.83 o 
   0  19   4        5.87        6.74      1.94 o 
   1  19   4      269.87      259.10      7.22 o 
  -5   0   5      437.06      427.33     10.02 o 
  -3   0   5      266.69      283.35      6.13 o 
  -1   0   5     1356.30     1404.81     12.16 o 
   1   0   5     1397.51     1401.34     16.01 o 
   3   0   5      184.25      181.28      6.63 o 
   5   0   5       86.76       93.17      5.61 o 
  -6   1   5      106.79       98.91      4.38 o 
  -5   1   5        5.66        4.22      1.36 o 
  -4   1   5      228.37      244.11      4.25 o 
  -3   1   5       57.38       62.55      2.16 o 
  -2   1   5      254.31      259.65      4.22 o 
  -1   1   5       16.84       20.62      1.36 o 
   0   1   5     1981.58     1961.72     11.07 o 
   1   1   5        0.00        0.14      0.92 o 
   2   1   5      381.91      376.10      6.24 o 
   3   1   5       50.49       42.85      2.55 o 
   4   1   5       59.65       61.64      3.14 o 
   5   1   5        6.26        7.60      1.78 o 
  -6   2   5      116.58      120.61      4.86 o 
  -5   2   5      131.52      129.97      4.61 o 
  -4   2   5      156.52      153.61      3.41 o 
  -3   2   5      297.36      315.80      4.88 o 
  -2   2   5       54.01       49.98      2.05 o 
  -1   2   5      264.13      251.55      3.75 o 
   0   2   5       47.90       42.35      1.94 o 
   1   2   5      179.28      170.23      4.08 o 
   2   2   5        0.00        0.33      0.92 o 
   3   2   5      250.27      234.09      5.30 o 
   4   2   5        2.54        1.19      1.28 o 
   5   2   5       23.25       25.64      2.53 o 
  -6   3   5       62.32       65.25      3.72 o 
  -5   3   5        7.66        7.88      1.80 o 
  -4   3   5      761.68      815.90      7.60 o 
  -3   3   5       83.78       77.46      2.39 o 
  -2   3   5       86.32       76.35      2.44 o 
  -1   3   5      119.28      114.62      2.61 o 
   0   3   5      140.36      136.10      3.11 o 
   1   3   5       29.19       25.25      1.86 o 
   2   3   5       31.37       33.00      2.16 o 
   3   3   5       14.95       14.51      1.83 o 
   4   3   5      328.90      327.73      6.69 o 
   5   3   5       11.65       13.43      2.41 o 
  -6   4   5        3.81        6.24      1.83 o 
  -5   4   5      876.18      903.04     10.38 o 
  -4   4   5       42.10       43.90      2.22 o 
  -3   4   5       24.07       23.48      1.64 o 
  -2   4   5        0.02        0.06      0.72 o 
  -1   4   5     1065.17     1102.36      7.69 o 
   0   4   5       38.10       37.55      1.83 o 
   1   4   5      242.38      222.02      4.58 o 
   2   4   5      112.63      107.15      3.50 o 
   3   4   5      107.57      109.15      3.77 o 
   4   4   5        1.72        1.94      1.33 o 
   5   4   5      181.18      185.36      6.11 o 
  -6   5   5      272.73      259.32      6.99 o 
  -5   5   5       51.32       48.12      2.80 o 
  -4   5   5      594.58      598.79      7.19 o 
  -3   5   5      176.71      173.20      3.80 o 
  -2   5   5      331.38      348.79      4.61 o 
  -1   5   5       16.23       15.65      1.28 o 
   0   5   5      571.54      553.39      6.22 o 
   1   5   5       64.86       61.47      2.33 o 
   2   5   5      176.49      167.99      4.30 o 
   3   5   5      202.31      189.80      4.86 o 
   4   5   5      204.26      201.73      5.36 o 
   5   5   5       42.29       45.99      3.44 o 
  -6   6   5        0.09       -0.83      1.30 o 
  -5   6   5      297.40      302.42      6.74 o 
  -4   6   5        3.73        3.39      1.08 o 
  -3   6   5      186.53      192.69      4.00 o 
  -2   6   5       88.16       89.00      2.72 o 
  -1   6   5      619.97      623.71      5.88 o 
   0   6   5        0.36        0.72      1.03 o 
   1   6   5       95.75       90.50      3.16 o 
   2   6   5       30.08       25.81      2.39 o 
   3   6   5      421.76      381.96      7.72 o 
   4   6   5       10.51        9.10      1.97 o 
   5   6   5        8.93        9.99      2.44 o 
  -6   7   5       58.40       61.33      3.72 o 
  -5   7   5       11.29       11.07      1.80 o 
  -4   7   5      155.02      159.36      4.97 o 
  -3   7   5        2.23        2.00      1.03 o 
  -2   7   5       56.13       58.31      2.61 o 
  -1   7   5      106.31       91.81      2.75 o 
   0   7   5     1376.66     1381.10     11.46 o 
   1   7   5       17.06       13.99      1.72 o 
   2   7   5       55.52       57.06      3.16 o 
   3   7   5       33.43       31.42      2.66 o 
   4   7   5       99.82       99.60      4.44 o 
  -6   8   5       13.47       15.32      2.80 o 
  -5   8   5      355.15      351.62      7.74 o 
  -4   8   5       10.86       10.27      1.91 o 
  -3   8   5       74.10       75.49      3.03 o 
  -2   8   5      134.31      125.86      3.66 o 
  -1   8   5      968.79      979.44      8.46 o 
   0   8   5       11.00        9.63      1.61 o 
   1   8   5      296.56      296.34      5.69 o 
   2   8   5       53.99       49.37      3.44 o 
   3   8   5      179.46      181.09      6.33 o 
   4   8   5        0.12       -0.17      1.33 o 
  -6   9   5       41.00       40.69      3.75 o 
  -5   9   5        8.95        6.16      1.78 o 
  -4   9   5      484.98      469.71      8.60 o 
  -3   9   5       16.55       15.68      1.80 o 
  -2   9   5      225.98      216.91      4.80 o 
  -1   9   5      111.95      106.18      3.41 o 
   0   9   5      815.87      803.44      9.85 o 
   1   9   5       72.43       68.83      3.03 o 
   2   9   5      192.73      201.48      5.02 o 
   3   9   5       22.91       25.37      2.69 o 
   4   9   5      235.00      234.95      6.74 o 
  -5  10   5       17.68       18.43      2.50 o 
  -4  10   5        4.42        4.14      1.64 o 
  -3  10   5      529.58      523.86      7.80 o 
  -2  10   5       60.27       56.84      2.72 o 
  -1  10   5      232.75      219.69      5.55 o 
   0  10   5        0.01        0.83      1.05 o 
   1  10   5      115.07      113.87      3.80 o 
   2  10   5        3.25        3.19      1.36 o 
   3  10   5      345.12      348.38      7.83 o 
   4  10   5        0.12        0.14      1.42 o 
  -5  11   5        3.08        1.75      1.50 o 
  -4  11   5       40.18       40.32      3.03 o 
  -3  11   5      157.57      147.37      4.36 o 
  -2  11   5      384.22      380.27      6.61 o 
  -1  11   5        2.79        2.39      1.28 o 
   0  11   5       47.03       41.18      2.44 o 
   1  11   5        0.01        0.44      1.08 o 
   2  11   5      193.65      194.93      5.19 o 
   3  11   5       43.41       39.82      3.11 o 
   4  11   5       34.44       43.88      3.36 o 
  -5  12   5      177.47      174.56      5.99 o 
  -4  12   5       90.62       90.06      4.25 o 
  -3  12   5       37.46       40.69      2.64 o 
  -2  12   5       13.54       14.71      1.89 o 
  -1  12   5      428.66      417.70      7.96 o 
   0  12   5       12.87       12.79      2.00 o 
   1  12   5      495.71      481.40      7.77 o 
   2  12   5       11.20       14.65      2.03 o 
   3  12   5       15.56       18.57      2.58 o 
  -5  13   5        6.58        5.66      1.91 o 
  -4  13   5      261.14      261.57      7.05 o 
  -3  13   5       36.37       34.14      2.53 o 
  -2  13   5      605.90      626.99      8.83 o 
  -1  13   5        0.02        0.39      1.14 o 
   0  13   5      130.57      130.74      4.75 o 
   1  13   5        0.53        1.53      1.28 o 
   2  13   5      447.25      462.72      8.13 o 
   3  13   5       42.56       43.18      3.33 o 
  -4  14   5        0.03        0.44      1.42 o 
  -3  14   5      607.60      622.77      9.27 o 
  -2  14   5       32.77       32.11      2.44 o 
  -1  14   5      110.14      109.87      4.52 o 
   0  14   5        4.49        4.44      1.61 o 
   1  14   5       95.04       97.36      4.38 o 
   2  14   5        1.66        2.36      1.44 o 
   3  14   5      282.71      286.43      7.58 o 
  -4  15   5       86.12       83.20      4.38 o 
  -3  15   5        2.98        4.27      1.72 o 
  -2  15   5       37.72       38.83      3.05 o 
  -1  15   5      235.39      222.66      6.36 o 
   0  15   5      269.28      260.21      6.91 o 
   1  15   5      228.27      226.99      6.52 o 
   2  15   5        6.27        7.44      1.78 o 
  -3  16   5      174.79      176.06      5.99 o 
  -2  16   5      121.39      121.97      4.97 o 
  -1  16   5       45.78       45.79      3.33 o 
   0  16   5       17.25       17.48      2.53 o 
   1  16   5       14.89       16.29      2.47 o 
   2  16   5        0.92        1.89      1.61 o 
  -2  17   5      315.14      317.21      7.94 o 
  -1  17   5        2.39        3.58      1.67 o 
   0  17   5       16.08       17.90      2.58 o 
   1  17   5        2.41        2.47      1.61 o 
  -1  18   5      498.45      499.66     10.05 o 
  -6   0   6      120.58      136.32      8.52 o 
  -4   0   6      548.70      575.09     11.52 o 
  -2   0   6      142.89      144.45      4.72 o 
   0   0   6     1253.64     1207.85     15.96 o 
   2   0   6      146.96      150.84      6.38 o 
   4   0   6      117.11      119.53      6.36 o 
  -6   1   6        4.10        6.41      2.11 o 
  -5   1   6      103.66      109.73      4.44 o 
  -4   1   6        8.21       10.68      1.58 o 
  -3   1   6      304.66      318.02      5.02 o 
  -2   1   6        5.90        5.80      1.11 o 
  -1   1   6      525.09      526.55      7.41 o 
   0   1   6       25.33       24.42      2.05 o 
   1   1   6      242.84      240.31      5.33 o 
   2   1   6        6.35        4.50      1.44 o 
   3   1   6      232.57      218.08      5.61 o 
   4   1   6        0.35        0.11      1.19 o 
  -6   2   6        1.90        5.00      1.80 o 
  -5   2   6       46.18       47.96      3.22 o 
  -4   2   6      127.35      135.27      3.52 o 
  -3   2   6       46.86       49.29      2.19 o 
  -2   2   6      334.55      365.25      5.13 o 
  -1   2   6      112.89      105.13      3.50 o 
   0   2   6        2.83        8.10      1.94 o 
   1   2   6       52.60       51.31      2.72 o 
   2   2   6      388.31      386.34      6.97 o 
   3   2   6        0.69        2.86      1.33 o 
   4   2   6       17.67       17.35      2.30 o 
  -6   3   6        3.26        3.33      1.64 o 
  -5   3   6      265.97      278.52      6.88 o 
  -4   3   6        0.00        0.28      0.97 o 
  -3   3   6       22.37       23.31      1.69 o 
  -2   3   6       65.45       74.49      2.50 o 
  -1   3   6      157.97      158.00      3.75 o 
   0   3   6       47.14       48.12      2.55 o 
   1   3   6      137.43      137.60      4.11 o 
   2   3   6        5.79        5.50      1.47 o 
   3   3   6       64.11       66.99      3.33 o 
   4   3   6       23.41       21.04      2.41 o 
  -6   4   6      269.93      270.12      7.35 o 
  -5   4   6       33.76       34.61      3.16 o 
  -4   4   6       94.54       98.49      3.58 o 
  -3   4   6        2.00        2.75      1.11 o 
  -2   4   6      311.02      329.53      4.91 o 
  -1   4   6        1.15        2.16      0.97 o 
   0   4   6      248.66      235.12      5.11 o 
   1   4   6       15.04       15.10      1.86 o 
   2   4   6      229.61      215.61      6.05 o 
   3   4   6        0.79        1.44      1.55 o 
   4   4   6        7.72       10.13      2.19 o 
  -5   5   6      218.80      234.04      6.38 o 
  -4   5   6        2.06        1.36      1.22 o 
  -3   5   6      628.55      643.22      8.49 o 
  -2   5   6       14.87       14.07      1.78 o 
  -1   5   6       60.80       58.11      2.75 o 
   0   5   6       15.43       16.15      2.14 o 
   1   5   6      175.44      177.23      5.36 o 
   2   5   6        1.50        2.14      1.44 o 
   3   5   6      194.39      191.46      6.08 o 
   4   5   6        1.57        2.11      1.67 o 
  -5   6   6       20.33       21.90      2.91 o 
  -5   6   6       27.21       30.69      8.02 o 
  -4   6   6      380.52      386.48      7.88 o 
  -3   6   6        0.02        0.06      1.05 o 
  -2   6   6      273.98      272.89      6.27 o 
  -1   6   6       15.99       14.40      2.14 o 
   0   6   6       21.96       22.67      2.30 o 
   1   6   6        0.97        0.25      1.25 o 
   2   6   6      209.59      233.93      6.41 o 
   3   6   6       26.76       27.09      2.80 o 
  -5   7   6       42.93       48.98      3.75 o 
  -5   7   6       52.71       60.61      9.71 o 
  -4   7   6        1.50        2.86      1.53 o 
  -3   7   6      218.00      223.94      5.27 o 
  -2   7   6        5.52        4.55      1.50 o 
  -1   7   6      249.65      239.92      5.25 o 
   0   7   6        8.58       11.85      2.14 o 
   1   7   6      181.02      174.59      5.44 o 
   2   7   6        9.95        8.83      2.03 o 
   3   7   6       38.00       39.60      3.19 o 
  -5   8   6       21.03       17.57      7.47 o 
  -5   8   6       20.55       21.29      2.94 o 
  -4   8   6      169.40      173.87      5.52 o 
  -3   8   6        0.75        2.72      1.28 o 
  -2   8   6      225.73      225.49      5.91 o 
  -1   8   6       21.85       22.06      2.30 o 
   0   8   6      226.17      217.11      5.19 o 
   1   8   6        3.12        3.19      1.55 o 
   2   8   6      254.76      257.71      7.69 o 
   3   8   6        1.87        2.55      1.75 o 
  -5   9   6       62.85       67.16      4.36 o 
  -5   9   6      101.90      103.96     11.77 o 
  -4   9   6        8.13        6.97      1.83 o 
  -3   9   6      156.38      162.30      4.69 o 
  -2   9   6        1.13        1.30      1.28 o 
  -1   9   6      342.12      338.30      7.24 o 
   0   9   6       20.22       22.84      2.19 o 
   1   9   6      297.49      290.13      7.02 o 
   2   9   6        4.59        5.80      1.83 o 
   3   9   6      151.83      154.05      5.69 o 
  -4  10   6        6.37        8.99      2.03 o 
  -3  10   6        1.51        1.39      1.19 o 
  -2  10   6      296.11      289.07      6.91 o 
  -1  10   6       61.64       60.75      3.44 o 
   0  10   6      167.99      170.96      5.44 o 
   1  10   6       72.49       73.29      3.83 o 
   2  10   6      172.31      156.55      5.58 o 
   3  10   6       28.11       28.03      2.97 o 
  -4  11   6      113.58      111.76      4.80 o 
  -3  11   6       12.06       10.74      2.00 o 
  -2  11   6       19.15       15.18      2.28 o 
  -1  11   6      214.47      212.39      6.11 o 
   0  11   6        0.24        0.28      1.36 o 
   1  11   6       34.54       35.41      2.86 o 
   2  11   6        0.44       -0.53      1.30 o 
  -4  12   6       96.28       92.97      4.50 o 
  -3  12   6       13.54       11.77      2.19 o 
  -2  12   6      142.51      145.87      5.22 o 
  -1  12   6        0.90        1.61      1.42 o 
   0  12   6      207.13      198.87      5.99 o 
   1  12   6        1.39        1.58      1.61 o 
   2  12   6       61.22       64.16      3.91 o 
  -3  13   6      196.94      192.21      6.11 o 
  -2  13   6       81.37       71.35      3.89 o 
  -1  13   6      329.26      327.81      7.77 o 
   0  13   6        2.98        3.05      1.64 o 
   1  13   6       47.49       45.51      3.27 o 
  -3  14   6        1.78        0.97      1.64 o 
  -2  14   6      301.92      296.70      7.60 o 
  -1  14   6        0.34        0.92      1.39 o 
   0  14   6       25.35       26.67      2.78 o 
   1  14   6        3.72        3.30      1.58 o 
  -2  15   6        0.62        0.42      1.36 o 
  -1  15   6      148.46      150.86      5.63 o 
   0  15   6        0.03        0.42      1.36 o 
  -5   0   7       19.59       19.57      4.02 o 
  -3   0   7      358.03      388.09      8.52 o 
  -1   0   7      183.15      176.48      6.91 o 
   1   0   7      505.04      491.89     11.71 o 
  -5   1   7        1.71        0.78      1.55 o 
  -4   1   7       40.83       43.79      2.55 o 
  -3   1   7       45.81       47.12      2.41 o 
  -2   1   7      390.10      409.07      7.24 o 
  -1   1   7      106.72      101.71      3.80 o 
   0   1   7      148.15      140.65      4.47 o 
   1   1   7        2.60        0.61      1.30 o 
   2   1   7      196.20      196.54      5.52 o 
  -5   2   7        0.90        3.14      1.55 o 
  -4   2   7       15.40       16.54      1.94 o 
  -3   2   7      278.04      305.50      5.77 o 
  -2   2   7        4.58        5.72      1.50 o 
  -1   2   7        9.52       10.46      1.75 o 
   0   2   7       12.45       12.21      1.86 o 
   1   2   7       87.11       95.69      4.38 o 
   2   2   7        0.72       -0.22      1.39 o 
  -4   3   7      149.64      166.74     12.41 o 
  -4   3   7      115.69      125.50      4.75 o 
  -3   3   7        0.52       -0.11      1.28 o 
  -2   3   7       86.91       85.78      3.94 o 
  -1   3   7        0.13       -0.06      1.22 o 
   0   3   7        1.44        2.44      1.44 o 
   1   3   7        0.01        0.72      1.42 o 
   2   3   7      131.99      133.18      5.27 o 
  -4   4   7       10.34       11.43      6.36 o 
  -4   4   7        0.34        0.22      1.33 o 
  -3   4   7      150.30      163.60      5.33 o 
  -2   4   7       21.84       18.51      2.39 o 
  -1   4   7       96.73      101.19      4.27 o 
   0   4   7        0.16        0.47      1.28 o 
   1   4   7      103.09       89.17      4.30 o 
   2   4   7       38.88       35.19      3.14 o 
  -4   5   7      106.08      106.99      5.19 o 
  -4   5   7      147.29      176.15     12.54 o 
  -3   5   7       13.72       13.02      2.22 o 
  -2   5   7      304.75      304.20      8.24 o 
  -1   5   7        2.58        2.89      1.53 o 
   0   5   7       23.79       27.03      2.66 o 
   1   5   7       12.00        9.88      2.16 o 
   2   5   7      160.22      156.77      5.77 o 
  -4   6   7       24.28       24.34      3.03 o 
  -3   6   7      206.32      211.36      6.11 o 
  -2   6   7        1.33        3.14      2.00 o 
  -1   6   7      112.04      113.40      5.08 o 
   0   6   7        0.89        0.72      1.36 o 
   1   6   7       42.85       48.98      3.41 o 
   2   6   7        5.72        4.11      1.86 o 
  -4   7   7       35.05       35.47      3.44 o 
  -3   7   7       26.53       24.67      2.69 o 
  -2   7   7      202.08      215.00      6.16 o 
  -1   7   7        0.41        1.33      1.55 o 
   0   7   7      103.88      100.96      5.00 o 
   1   7   7       10.35       13.04      2.36 o 
   2   7   7       44.90       41.68      3.41 o 
  -4   8   7       49.19       52.51      4.02 o 
  -3   8   7       52.20       56.56      3.58 o 
  -2   8   7        0.10        0.64      1.36 o 
  -1   8   7      163.77      163.63      6.38 o 
   0   8   7       12.20       14.54      2.33 o 
   1   8   7      176.82      172.68      5.97 o 
  -3   9   7       63.74       64.19      3.83 o 
  -2   9   7       94.88       90.97      4.33 o 
  -1   9   7       35.25       36.38      3.44 o 
   0   9   7      185.92      181.86      6.80 o 
   1   9   7        2.34        1.08      1.47 o 
  -3  10   7      184.77      184.44      6.11 o 
  -2  10   7       75.86       72.82      4.00 o 
  -1  10   7       31.63       30.83      3.27 o 
   0  10   7       18.35       21.51      3.08 o 
   1  10   7       65.18       74.82      4.16 o 
  -2  11   7       84.74       85.39      4.33 o 
  -1  11   7       13.59       11.55      2.61 o 
   0  11   7       17.20       20.23      3.03 o 
  -2   0   8       41.09       44.02      4.25 o 
   0   0   8      411.15      378.24     14.04 o 
  -2   1   8        6.39        6.72      1.94 o 
  -1   1   8      120.05      119.81      5.00 o 
   0   1   8        9.21        6.19      2.03 o 
  -2   2   8      118.72      129.94      5.16 o 
  -1   2   8        4.99        2.11      1.64 o 
   0   2   8        3.59        8.05      2.05 o 
  -2   3   8        7.96        9.63      2.41 o 
  -1   3   8       47.04       55.75      3.66 o 
   0   3   8        5.22        5.19      2.33 o 
  -2   4   8      102.78      116.67      6.49 o 
  -1   4   8        2.73        2.53      1.64 o 
                                                 
